# Supplementary material for: catena-Poly[[dichloridozinc(II)]-μ-1,1′-(hexane-1,6-di­yl)diimidazole-κ2 N 3:N 3′]
Source: Acta Crystallogr Sect E Struct Rep Online. 2009 Sep 26;65(Pt 10):m1239. doi: 10.1107/S1600536809037696 (PMC2970280; doi:10.1107/S1600536809037696)
Supplement: Supplementary file 2 [file e-65-m1239-Isup2.hkl]

#
# h,k,l, Fc-squared, Fo-squared, sigma(Fo-squared) and status flag
#
data_I
_shelx_title ' 1 in Pbca'
_shelx_refln_list_code          4
_shelx_F_calc_maximum      336.46
_exptl_crystal_F_000      1456.00
_reflns_d_resolution_high  0.8365
 
loop_
 _symmetry_equiv_pos_as_xyz
 'x, y, z'
 '-x+1/2, -y, z+1/2'
 'x+1/2, -y+1/2, -z'
 '-x, y+1/2, -z+1/2'
 '-x, -y, -z'
 'x-1/2, y, -z-1/2'
 '-x-1/2, y-1/2, z'
 'x, -y-1/2, z-1/2'
 
_cell_length_a    11.2550
_cell_length_b    11.7130
_cell_length_c    23.6530
_cell_angle_alpha  90.000
_cell_angle_beta   90.000
_cell_angle_gamma  90.000
 
_shelx_F_squared_multiplier     1.000
 
loop_
 _refln_index_h
 _refln_index_k
 _refln_index_l
 _refln_F_squared_calc
 _refln_F_squared_meas
 _refln_F_squared_sigma
 _refln_observed_status
   2   0   0    53016.56    47419.80    423.80 o
   4   0   0    42351.49    43230.63    724.02 o
   6   0   0     9738.11     9463.07    428.22 o
   8   0   0    10824.32    11366.63    114.74 o
  10   0   0      244.77      228.54     22.70 o
  12   0   0        2.20       -6.65     18.27 o
   2   1   0    85661.40    78850.54    365.08 o
   4   1   0    12097.19    11211.27    190.21 o
   6   1   0     9098.44     9139.80    466.57 o
   8   1   0     1098.79     1147.07     24.22 o
  10   1   0     2907.43     3083.04     85.80 o
  12   1   0       64.97       73.75     13.05 o
   0   2   0      983.65     1188.39    109.08 o
   2   2   0     2230.19     1995.96     74.23 o
   4   2   0        6.52       22.14     60.41 o
   6   2   0     1052.64      473.01    290.03 o
   8   2   0       44.81       67.09     12.96 o
  10   2   0       14.42      -17.38     17.41 o
  12   2   0       59.39       62.51     16.11 o
   2   3   0    26349.57    26822.44    222.62 o
   4   3   0    31444.85    29050.84    377.84 o
   6   3   0     6238.28     6440.37     77.06 o
   8   3   0       68.78       63.83     14.10 o
  10   3   0     1473.45     1510.40     45.32 o
  12   3   0     1269.44     1348.04     32.66 o
   0   4   0    10343.71     9496.59    202.86 o
   2   4   0    29440.05    28733.43    501.64 o
   4   4   0     1724.53     1683.39    187.20 o
   6   4   0    14630.14    16275.88    226.71 o
   8   4   0      490.99      477.97     25.81 o
  10   4   0     1290.59     1409.79     34.51 o
  12   4   0       39.69       50.79     14.33 o
   2   5   0    21008.40    20747.56    486.11 o
   4   5   0     2142.26     1945.33    245.23 o
   6   5   0      700.15      665.78     26.94 o
   8   5   0      195.77      224.50     21.98 o
  10   5   0     1327.27     1529.53     29.88 o
  12   5   0      148.13      245.00     20.00 o
   0   6   0      571.49      749.09    203.85 o
   2   6   0       70.66       60.99     90.97 o
   4   6   0     2329.64     2431.61     58.19 o
   6   6   0        1.57       24.59     14.30 o
   8   6   0     1807.77     1868.88     56.81 o
  10   6   0       46.05        5.41     35.81 o
  12   6   0       90.99       55.47     24.03 o
   2   7   0     2270.68     2177.69     36.22 o
   4   7   0      249.96      247.14     16.93 o
   6   7   0     1245.17     1383.16     57.47 o
   8   7   0      613.96      624.08     30.07 o
  10   7   0     1998.17     2188.51     88.05 o
   0   8   0     3618.64     3441.01     50.41 o
   2   8   0     3943.74     3859.58     54.08 o
   4   8   0        9.04       35.44     16.20 o
   6   8   0     3557.13     3698.24     79.26 o
   8   8   0     1111.64     1097.20     52.56 o
  10   8   0       37.13       66.89     47.02 o
   2   9   0      914.54      802.44     47.61 o
   4   9   0     6231.75     6245.96     63.19 o
   6   9   0      814.61      950.42     44.98 o
   8   9   0       48.14       60.98     24.48 o
  10   9   0      154.15      140.24     69.21 o
   0  10   0      276.84      279.81     39.78 o
   2  10   0        2.59        2.33     20.44 o
   4  10   0        3.82      -18.82     25.56 o
   6  10   0        8.54       20.63     20.16 o
   8  10   0       12.63       63.08     26.32 o
   2  11   0     1917.21     1944.23     50.65 o
   4  11   0     1707.39     1792.97     90.38 o
   6  11   0        1.10      -16.45     24.83 o
   8  11   0       30.17        1.35     29.17 o
   0  12   0     4300.88     4166.81    132.90 o
   2  12   0      274.38      248.60     33.46 o
   4  12   0        0.86      -45.26     58.56 o
   6  12   0       93.75      126.28     25.14 o
   2  13   0      879.12      819.53     65.02 o
   4  13   0        4.37       47.75     27.20 o
   1   1   1       18.71       50.46     12.97 o
   2   1   1     8719.59     8237.69    105.71 o
   3   1   1     4975.97     5152.06     73.04 o
   4   1   1      106.96       81.51     35.11 o
   5   1   1     2794.75     2773.57    161.41 o
   6   1   1     6209.73     5597.38    199.68 o
   7   1   1     4066.81     4153.98     43.31 o
   8   1   1      522.33      463.17     10.91 o
   9   1   1     3335.19     3438.63     38.44 o
  10   1   1     3392.19     3535.65     43.06 o
  11   1   1      811.54      805.81     18.22 o
  12   1   1        0.06        0.46     10.13 o
  13   1   1        8.87        8.90      9.63 o
   0   2   1     1426.51     1750.60     41.51 o
   1   2   1    29863.30    28528.46    392.54 o
   2   2   1       18.96       15.03     25.01 o
   3   2   1      258.93      169.06     21.64 o
   4   2   1     3239.56     2963.60     79.37 o
   5   2   1     8778.71     8269.35    352.62 o
   6   2   1     2499.46     2517.51     86.02 o
   7   2   1     2298.94     2303.90     25.41 o
   8   2   1       50.61       54.25      8.61 o
   9   2   1       84.68       45.39     10.15 o
  10   2   1      374.81      387.57     15.72 o
  11   2   1       86.26       66.27     11.29 o
  12   2   1      107.07      113.63     10.09 o
  13   2   1       59.25       26.09     10.47 o
   1   3   1      152.03      216.26     30.03 o
   2   3   1      625.44      547.40     37.29 o
   3   3   1     5963.53     5735.55    113.89 o
   4   3   1     7335.54     7136.90    250.92 o
   5   3   1     2494.99     2267.05    158.79 o
   6   3   1       30.75       13.97     20.79 o
   7   3   1      658.06      675.94     17.26 o
   8   3   1      169.24      151.15      9.51 o
   9   3   1       44.21       42.78     10.50 o
  10   3   1       19.45       14.13     14.63 o
  11   3   1      213.98      191.50     14.11 o
  12   3   1      133.10      234.48     43.53 o
  13   3   1       62.23       28.89     18.41 o
   0   4   1       30.39       71.80     34.68 o
   1   4   1      517.23      630.51     40.38 o
   2   4   1     1971.38     1852.22     50.46 o
   3   4   1     1379.89     1166.96     70.55 o
   4   4   1      573.27      504.41     92.31 o
   5   4   1     2079.00     2458.22    408.76 o
   6   4   1      444.39      457.00     20.05 o
   7   4   1      187.78      103.42     11.49 o
   8   4   1      995.64      955.86     22.00 o
   9   4   1      126.93      130.39     16.14 o
  10   4   1      215.53      258.86     17.40 o
  11   4   1      432.64      446.29     25.81 o
  12   4   1      128.12      146.70     18.27 o
   1   5   1     1193.62     1260.93     53.77 o
   2   5   1      308.93      297.49     59.48 o
   3   5   1     2262.69     1811.44    106.82 o
   4   5   1    10086.67     9757.13    541.29 o
   5   5   1     8502.30     8635.71     93.59 o
   6   5   1     3487.42     3488.36     25.50 o
   7   5   1      279.75      274.05     11.55 o
   8   5   1       14.81       12.74     12.20 o
   9   5   1      248.27      287.64     14.33 o
  10   5   1      834.60      916.78     20.33 o
  11   5   1      957.34      946.62     31.42 o
  12   5   1      426.83      348.65     16.63 o
   0   6   1    11505.72    11145.91    388.02 o
   1   6   1     8982.59     8654.96    322.30 o
   2   6   1     1204.05      997.48     97.58 o
   3   6   1      410.59      460.22     18.28 o
   4   6   1      162.26      171.67     11.19 o
   5   6   1      295.69      303.25     15.23 o
   6   6   1      235.26      214.45     11.83 o
   7   6   1     2331.28     2302.92     28.81 o
   8   6   1     3841.74     4069.16     78.72 o
   9   6   1     1654.76     1546.52     40.31 o
  10   6   1      549.40      488.07     21.76 o
  11   6   1        5.59       35.67     16.03 o
  12   6   1       41.64        7.75     15.75 o
   1   7   1      180.77      161.82     13.80 o
   2   7   1     1468.08     1417.41     22.15 o
   3   7   1      209.27      160.90     11.34 o
   4   7   1      482.92      441.71     14.29 o
   5   7   1      595.58      642.93     17.47 o
   6   7   1      282.83      277.91     17.04 o
   7   7   1       89.14       65.53     16.77 o
   8   7   1       93.77       91.58     15.83 o
   9   7   1        2.49       31.43     22.59 o
  10   7   1        0.10       27.22     20.58 o
  11   7   1       54.02       41.64     21.46 o
   0   8   1     9091.33     9482.65     70.00 o
   1   8   1     3804.91     3894.72     57.46 o
   2   8   1        5.47        5.62     11.32 o
   3   8   1     1825.67     2005.96     27.45 o
   4   8   1     1525.98     1608.48     23.14 o
   5   8   1       28.76       43.62     14.97 o
   6   8   1       82.13       67.59     17.33 o
   7   8   1       28.74       49.76     16.32 o
   8   8   1       24.61       19.03     15.27 o
   9   8   1       11.63        2.71     20.97 o
  10   8   1      118.36       83.79     21.73 o
  11   8   1       19.96       15.31     19.05 o
   1   9   1      325.72      347.22     13.64 o
   2   9   1     1428.40     1549.35     26.69 o
   3   9   1     2451.65     2623.99     30.34 o
   4   9   1     2948.89     3021.12     45.79 o
   5   9   1      828.30      776.39     26.70 o
   6   9   1      190.73      189.08     17.14 o
   7   9   1      112.37      109.07     15.79 o
   8   9   1      215.26      207.95     17.79 o
   9   9   1      191.00      202.69     20.73 o
  10   9   1       23.88       -9.67     23.34 o
   0  10   1      229.58      198.38     22.81 o
   1  10   1      856.17      865.54     28.03 o
   2  10   1     1758.60     1701.03     30.07 o
   3  10   1     1490.91     1549.16     38.17 o
   4  10   1        1.44       12.21     19.04 o
   5  10   1      849.24      791.79     27.64 o
   6  10   1     1496.51     1594.10     30.98 o
   7  10   1      714.17      747.87     23.76 o
   8  10   1      177.31      146.12     15.33 o
   9  10   1      195.14      156.30     15.98 o
   1  11   1      481.39      468.40     25.02 o
   2  11   1     1009.25     1080.65     25.75 o
   3  11   1      735.28      758.94     24.68 o
   4  11   1      234.33      247.18     18.43 o
   5  11   1       28.70       34.94     18.93 o
   6  11   1        0.34       -6.16     14.81 o
   7  11   1       15.21       12.89     15.70 o
   8  11   1        2.09       -5.40     24.47 o
   0  12   1        0.67       14.99     33.84 o
   1  12   1       38.63      119.50     20.52 o
   2  12   1       12.08       22.66     18.08 o
   3  12   1       20.86      -13.85     19.32 o
   4  12   1       36.43       30.71     21.91 o
   5  12   1        4.49      -10.17     19.73 o
   6  12   1       23.18       37.92     18.52 o
   1  13   1      328.78      330.80     23.95 o
   2  13   1      521.82      494.27     27.33 o
   3  13   1      113.85      121.18     24.96 o
   4  13   1        0.05       11.89     21.42 o
   1   0   2    56339.09    52150.05    226.48 o
   2   0   2      941.73      769.82     54.72 o
   3   0   2    21502.14    24017.61    292.01 o
   4   0   2      940.63      894.58     77.46 o
   5   0   2     5999.70     6946.56    205.81 o
   6   0   2      374.48      284.21    117.81 o
   7   0   2     4798.63     5164.42     49.51 o
   8   0   2      165.24      160.70     13.04 o
   9   0   2     1589.02     1703.15     35.10 o
  10   0   2       52.83       45.42     15.12 o
  11   0   2       46.75       47.45     14.45 o
  12   0   2       36.45       18.04     17.84 o
  13   0   2       39.52       36.47     14.17 o
   1   1   2     3872.83     3794.35     47.56 o
   2   1   2       56.93       65.01     21.80 o
   3   1   2    39457.37    37485.87    591.52 o
   4   1   2      128.21       73.06     40.98 o
   5   1   2    19197.34    18777.06    379.17 o
   6   1   2      120.63      197.78    118.42 o
   7   1   2        3.18        1.89      7.27 o
   8   1   2      119.99      126.97      8.99 o
   9   1   2     2281.65     2264.93     26.16 o
  10   1   2       74.84       60.48     12.26 o
  11   1   2      827.19      840.68     17.34 o
  12   1   2        0.99       -6.37     10.64 o
  13   1   2        8.53       -6.72      9.18 o
   0   2   2      536.58      398.90     56.34 o
   1   2   2     2240.91     2099.52     27.12 o
   2   2   2       27.71       11.21     23.96 o
   3   2   2    18163.64    18275.85    345.83 o
   4   2   2      173.18      204.82     45.37 o
   5   2   2     3687.19     3554.77    129.73 o
   6   2   2      240.12      245.52     52.81 o
   7   2   2      110.02      100.53      7.43 o
   8   2   2        0.17        1.18      8.11 o
   9   2   2      138.58      131.76     11.77 o
  10   2   2        0.58      -10.36     11.59 o
  11   2   2       23.07       18.56     10.17 o
  12   2   2       16.05       13.34     10.15 o
  13   2   2       88.37       71.30     10.38 o
   1   3   2     5461.30     5995.99    188.15 o
   2   3   2     1175.10      894.77     34.05 o
   3   3   2     1723.51     1403.25     41.90 o
   4   3   2        3.09       54.35     49.07 o
   5   3   2    20367.53    19009.56    789.28 o
   6   3   2      541.52      590.20     16.63 o
   7   3   2      524.90      538.91     13.00 o
   8   3   2       14.21       31.66      9.20 o
   9   3   2     1986.94     2048.94     40.94 o
  10   3   2        0.84        2.07     10.90 o
  11   3   2     2146.41     2255.80     35.59 o
  12   3   2        0.17        9.56     11.15 o
  13   3   2        9.36       14.47     17.04 o
   0   4   2      264.69      253.32     59.76 o
   1   4   2    16449.15    15175.13    276.17 o
   2   4   2       20.64        0.67     30.81 o
   3   4   2     4134.68     3920.80     85.41 o
   4   4   2       18.64      160.92    110.04 o
   5   4   2     8391.10     7565.78    275.39 o
   6   4   2      205.79      178.42      9.96 o
   7   4   2     2805.00     2920.85     35.15 o
   8   4   2        0.82      -11.47     11.47 o
   9   4   2     1270.70     1379.57     41.37 o
  10   4   2       54.67       93.66     13.72 o
  11   4   2      556.33      615.77     20.67 o
  12   4   2        0.67       16.97     10.31 o
   1   5   2    16782.18    15996.65    269.90 o
   2   5   2        3.77        6.88     58.26 o
   3   5   2     7785.63     7853.41    299.64 o
   4   5   2      258.80      193.71     79.06 o
   5   5   2      940.79      837.61     16.86 o
   6   5   2        0.15       -8.86      8.86 o
   7   5   2     1462.86     1417.75     19.48 o
   8   5   2       83.28       69.11     11.41 o
   9   5   2      520.66      458.17     17.27 o
  10   5   2        0.07       -2.49     14.97 o
  11   5   2      173.84      175.99     21.46 o
  12   5   2        1.96        1.63     13.19 o
   0   6   2      437.52      429.94    210.06 o
   1   6   2     1973.49     1540.87     86.35 o
   2   6   2        0.43     -101.26    101.26 o
   3   6   2      788.82      797.54     38.88 o
   4   6   2       85.36       68.49      9.90 o
   5   6   2     4085.40     4014.21     48.26 o
   6   6   2       19.50       17.43     12.39 o
   7   6   2      611.47      583.22     16.36 o
   8   6   2       12.89        8.58     11.91 o
   9   6   2      376.29      385.29     20.13 o
  10   6   2        0.01       13.31     15.97 o
  11   6   2      137.71      116.34     16.59 o
  12   6   2        1.06      -18.24     18.24 o
   1   7   2     3848.04     3973.31     63.70 o
   2   7   2       59.02       76.61     10.09 o
   3   7   2     2044.79     2047.14     25.23 o
   4   7   2        0.07        2.05     10.62 o
   5   7   2     2021.09     1976.05     26.66 o
   6   7   2        0.20       11.61     14.88 o
   7   7   2     1413.39     1416.06     30.50 o
   8   7   2        0.08       28.43     16.64 o
   9   7   2     1489.56     1627.77     42.20 o
  10   7   2        0.74        8.72     25.19 o
  11   7   2      302.00      368.37     26.82 o
   0   8   2      530.82      485.33     17.96 o
   1   8   2     2081.11     1950.96     32.13 o
   2   8   2      135.06      145.67     12.92 o
   3   8   2      892.91      898.53     25.90 o
   4   8   2       14.26       17.88     13.27 o
   5   8   2      590.59      598.55     21.20 o
   6   8   2        0.08        4.63     13.98 o
   7   8   2     3154.98     3351.24     44.91 o
   8   8   2       17.20        9.31     16.40 o
   9   8   2      730.04      794.16     32.69 o
  10   8   2        0.11       -7.17     26.75 o
   1   9   2        3.33        2.02     12.09 o
   2   9   2        0.21      -11.87     16.47 o
   3   9   2     3485.48     3695.54     38.86 o
   4   9   2        4.45       15.54     16.51 o
   5   9   2      387.80      379.05     21.21 o
   6   9   2       30.87       41.19     14.58 o
   7   9   2      738.63      737.95     27.13 o
   8   9   2       16.75       24.49     15.01 o
   9   9   2       88.30       69.52     15.59 o
  10   9   2        7.53      -19.26     19.26 o
   0  10   2       84.00       89.13     19.48 o
   1  10   2      337.56      329.20     16.06 o
   2  10   2       97.68      125.23     17.48 o
   3  10   2        4.10        4.03     15.66 o
   4  10   2       22.12       43.34     17.19 o
   5  10   2      510.30      570.21     24.40 o
   6  10   2       47.77       30.80     16.20 o
   7  10   2       41.97       26.39     13.31 o
   8  10   2        8.48      -11.44     14.44 o
   9  10   2       34.98       19.10     28.07 o
   1  11   2       39.24       60.09     17.08 o
   2  11   2        0.04      -15.70     15.70 o
   3  11   2     2262.85     2449.20     41.87 o
   4  11   2        0.11      -20.41     20.41 o
   5  11   2      628.61      578.12     23.74 o
   6  11   2        0.19      -13.29     15.89 o
   7  11   2      131.64      153.04     20.40 o
   8  11   2        1.47        8.10     38.26 o
   0  12   2        0.10       24.26     33.56 o
   1  12   2      898.09      880.78     26.28 o
   2  12   2       29.07       43.08     18.02 o
   3  12   2        2.29      -15.39     17.91 o
   4  12   2        6.60      -18.77     18.77 o
   5  12   2       17.67       27.66     19.36 o
   6  12   2        2.88      -18.27     18.27 o
   1  13   2      341.00      321.57     33.25 o
   2  13   2        2.45       22.84     22.24 o
   3  13   2      274.15      210.72     31.16 o
   4  13   2        6.96        0.58     21.31 o
   1   1   3     5440.21     5323.94    108.24 o
   2   1   3    22725.45    22542.95    228.90 o
   3   1   3     1570.20     1355.98     43.80 o
   4   1   3     4369.94     4111.91     83.39 o
   5   1   3     5515.81     4992.90    154.45 o
   6   1   3    11732.49    11666.96    257.95 o
   7   1   3     4319.16     4399.38     43.29 o
   8   1   3       33.93       24.27      9.22 o
   9   1   3     1910.68     2011.91     25.52 o
  10   1   3     2494.57     2741.98     33.31 o
  11   1   3      660.53      740.19     18.18 o
  12   1   3        0.11        1.21     10.90 o
  13   1   3        9.65       -9.02      9.02 o
   0   2   3    35461.11    36077.10    470.50 o
   1   2   3    84946.12    76066.66    825.13 o
   2   2   3    10872.79    10923.39    140.24 o
   3   2   3      221.89      177.05     27.22 o
   4   2   3     6856.21     6564.97    188.22 o
   5   2   3    18508.86    20017.23    509.06 o
   6   2   3     9849.31    10715.30    158.33 o
   7   2   3     2365.03     2447.99     28.95 o
   8   2   3      614.38      617.06     12.87 o
   9   2   3       96.54      103.62     11.86 o
  10   2   3      357.99      395.13     13.30 o
  11   2   3      161.79      164.73     12.55 o
  12   2   3        4.56        7.49     10.39 o
  13   2   3       67.53       63.98     10.62 o
   1   3   3        9.91       -1.82     22.82 o
   2   3   3     1836.16     1779.65     41.22 o
   3   3   3     7314.23     7161.67    193.13 o
   4   3   3    15536.57    15311.66    313.36 o
   5   3   3     2667.18     2411.22    114.73 o
   6   3   3        2.40        8.00      8.63 o
   7   3   3      446.40      465.48     11.18 o
   8   3   3      479.56      471.26     14.12 o
   9   3   3      100.56       92.27     12.04 o
  10   3   3      202.69      206.85     11.95 o
  11   3   3      487.57      552.04     18.55 o
  12   3   3      399.57      394.11     14.25 o
  13   3   3       82.39       67.82     29.94 o
   0   4   3      274.18      195.38     67.61 o
   1   4   3     1875.46     1637.74     55.22 o
   2   4   3     3028.73     2952.09    110.92 o
   3   4   3      874.43      829.10     93.26 o
   4   4   3      525.73      412.82     90.53 o
   5   4   3     1660.39     1796.12     74.36 o
   6   4   3      594.56      520.75     18.01 o
   7   4   3      252.22      264.82     11.42 o
   8   4   3      886.90     1000.35     19.95 o
   9   4   3      234.51      281.11     15.16 o
  10   4   3       51.07       29.02     14.40 o
  11   4   3      403.22      424.50     17.41 o
  12   4   3      126.35      137.73     14.59 o
   1   5   3     2595.11     2843.43    137.86 o
   2   5   3      532.89      574.69     73.04 o
   3   5   3     1211.05      922.47    114.60 o
   4   5   3     6721.90     6883.33     58.54 o
   5   5   3     6083.22     6160.16     66.74 o
   6   5   3     1199.78     1103.45     20.40 o
   7   5   3      189.88      157.37     11.39 o
   8   5   3       82.20       73.07     11.79 o
   9   5   3      578.77      615.90     19.80 o
  10   5   3      739.92      808.05     28.16 o
  11   5   3      781.20      832.94     22.37 o
  12   5   3      229.39      175.92     13.22 o
   0   6   3     6120.50     5124.77    159.27 o
   1   6   3     7098.01     7160.65    169.87 o
   2   6   3       11.09      -99.53     99.53 o
   3   6   3      113.43       90.96     21.22 o
   4   6   3      662.68      671.64     15.31 o
   5   6   3      488.44      524.72     15.68 o
   6   6   3      903.11      940.76     31.19 o
   7   6   3     2328.35     2348.83     35.34 o
   8   6   3     3068.65     3222.65     42.99 o
   9   6   3     1034.28     1042.66     37.50 o
  10   6   3        4.30       18.91     14.71 o
  11   6   3       47.54       44.51     13.68 o
  12   6   3      115.49      123.05     29.09 o
   1   7   3     2072.08     2182.77     36.41 o
   2   7   3     5135.49     5337.50     79.60 o
   3   7   3     5259.48     5362.18     69.34 o
   4   7   3     2816.83     2850.96     34.52 o
   5   7   3      353.21      319.04     15.08 o
   6   7   3       24.48       31.48     13.31 o
   7   7   3       46.34       52.60     14.20 o
   8   7   3      275.57      242.28     20.83 o
   9   7   3       17.93       40.16     18.26 o
  10   7   3       33.61       19.69     24.67 o
  11   7   3       14.06      -16.51     21.58 o
   0   8   3     2462.86     2369.78     42.02 o
   1   8   3      234.52      223.09     12.73 o
   2   8   3     1411.83     1358.53     32.53 o
   3   8   3     2086.79     2009.31     33.09 o
   4   8   3      683.21      655.45     23.76 o
   5   8   3      107.02      121.93     16.75 o
   6   8   3      212.94      200.46     15.85 o
   7   8   3       51.73       35.10     13.85 o
   8   8   3       84.71       92.56     16.44 o
   9   8   3        0.50       -7.49     17.98 o
  10   8   3       33.37       19.72     18.80 o
   1   9   3      555.75      555.28     17.11 o
   2   9   3     1180.90     1253.48     25.68 o
   3   9   3     1371.95     1494.98     31.73 o
   4   9   3     1325.54     1409.48     32.08 o
   5   9   3      684.27      775.99     22.90 o
   6   9   3      176.20      154.24     15.56 o
   7   9   3       27.17       14.32     18.80 o
   8   9   3      145.79      145.82     16.15 o
   9   9   3      246.62      183.76     22.92 o
  10   9   3       99.35       63.57     26.41 o
   0  10   3      590.39      475.06     22.64 o
   1  10   3     1320.65     1356.98     26.39 o
   2  10   3     1352.95     1290.05     32.39 o
   3  10   3      835.73      850.19     25.02 o
   4  10   3        0.30       -5.35     16.51 o
   5  10   3      354.63      377.51     24.38 o
   6  10   3      898.40      914.40     41.00 o
   7  10   3      698.51      704.96     22.82 o
   8  10   3      310.56      298.09     17.67 o
   9  10   3      198.16      135.89     20.71 o
   1  11   3      894.36      866.24     23.23 o
   2  11   3     1788.26     1787.14     31.86 o
   3  11   3      617.05      596.67     22.32 o
   4  11   3       81.65      101.74     20.60 o
   5  11   3        1.61      -12.23     19.34 o
   6  11   3       50.85       37.06     15.46 o
   7  11   3       40.00       28.78     13.42 o
   8  11   3        3.18      -23.60     23.60 o
   0  12   3      259.56      254.51     49.08 o
   1  12   3       18.84       16.80     18.10 o
   2  12   3       59.52       66.79     16.43 o
   3  12   3      108.45      111.40     17.91 o
   4  12   3        1.49       -1.39     15.89 o
   5  12   3       24.98       22.01     15.05 o
   6  12   3       20.44       44.70     18.59 o
   1  13   3      238.77      216.05     36.85 o
   2  13   3      333.44      319.15     27.30 o
   3  13   3      330.38      297.17     24.85 o
   4  13   3       70.17       78.19     24.41 o
   0   0   4    20879.92    21836.44    396.90 o
   1   0   4        0.23       43.92     15.23 o
   2   0   4     8565.73     8766.92    199.12 o
   3   0   4     1891.10     1748.87     88.12 o
   4   0   4     6177.00     5779.47    188.25 o
   5   0   4      351.96      364.79     94.81 o
   6   0   4     3520.41     3097.86    170.08 o
   7   0   4      810.45      816.61     20.93 o
   8   0   4     1608.26     1508.31     25.78 o
   9   0   4       73.28       64.86     15.30 o
  10   0   4      276.35      247.17     19.59 o
  11   0   4      150.71      128.53     17.53 o
  12   0   4        8.92        2.32     14.92 o
  13   0   4        4.78       -1.21     11.66 o
   1   1   4       15.83       36.01     22.02 o
   2   1   4    29717.57    28525.38    256.44 o
   3   1   4        8.90        6.35     23.80 o
   4   1   4    19301.06    19012.20    154.65 o
   5   1   4      112.63      149.83     75.90 o
   6   1   4     1417.71     1286.26     62.26 o
   7   1   4       29.27       21.72      8.34 o
   8   1   4       90.91       81.01      9.60 o
   9   1   4       30.67       17.83     10.90 o
  10   1   4      749.14      753.40     17.41 o
  11   1   4        0.35        6.50     11.51 o
  12   1   4      973.78      894.34     18.49 o
  13   1   4        0.04       -4.09      8.17 o
   0   2   4    65349.91    62820.38    663.52 o
   1   2   4      122.26      132.98     17.68 o
   2   2   4    17800.51    16326.21    135.86 o
   3   2   4       59.75       13.38     26.53 o
   4   2   4     2767.25     2583.49     71.60 o
   5   2   4        0.56       32.46     66.12 o
   6   2   4     2985.65     3126.10     37.38 o
   7   2   4      312.48      302.11     10.35 o
   8   2   4     1213.56     1343.79     18.87 o
   9   2   4       43.43       30.82      9.76 o
  10   2   4      470.73      465.47     14.18 o
  11   2   4        0.20       -1.87     10.70 o
  12   2   4        3.91       -9.66      9.66 o
  13   2   4        5.31       22.89     11.32 o
   1   3   4      241.85      198.68     23.29 o
   2   3   4      256.98      253.68     31.09 o
   3   3   4        1.89       -8.64     37.97 o
   4   3   4     7217.82     6608.67    103.89 o
   5   3   4       27.01      123.94    138.26 o
   6   3   4     8763.05     9573.20     63.63 o
   7   3   4        4.62        3.09      8.44 o
   8   3   4      426.87      405.11     12.24 o
   9   3   4      172.01      143.88     12.02 o
  10   3   4     2891.22     2979.51     51.14 o
  11   3   4       12.98       23.14     11.12 o
  12   3   4      361.25      361.69     18.31 o
   0   4   4    35174.43    36067.82    608.68 o
   1   4   4       62.87       11.54     60.45 o
   2   4   4    18838.72    18654.00    193.49 o
   3   4   4        2.36       47.81     69.81 o
   4   4   4      734.56      465.58     70.89 o
   5   4   4      255.96      229.68     20.72 o
   6   4   4     5716.50     5736.76     66.24 o
   7   4   4       20.15        9.50      8.35 o
   8   4   4     1184.22     1241.68     18.41 o
   9   4   4       51.40       29.60     13.12 o
  10   4   4      808.36      789.26     21.13 o
  11   4   4       21.40       31.10     12.79 o
  12   4   4        0.07        2.41      9.76 o
   1   5   4       58.83       13.95     48.37 o
   2   5   4     8976.08     7898.75    233.59 o
   3   5   4        0.42       41.63     96.28 o
   4   5   4        1.91       18.76     10.43 o
   5   5   4       41.46       19.92      9.05 o
   6   5   4     1740.72     1788.38     35.10 o
   7   5   4        2.61       -9.68     11.17 o
   8   5   4      111.95      110.16     13.56 o
   9   5   4       50.34       64.78     13.10 o
  10   5   4      406.13      394.20     19.79 o
  11   5   4        0.03      -12.81     12.81 o
  12   5   4       34.61       19.72     23.72 o
   0   6   4     6815.65     8252.25    261.86 o
   1   6   4       76.25       56.59     87.21 o
   2   6   4     1332.95     1701.90     71.82 o
   3   6   4       28.91       23.76     10.76 o
   4   6   4     2505.24     2712.92     35.81 o
   5   6   4        0.06        4.86     11.76 o
   6   6   4      207.81      205.88     14.61 o
   7   6   4        3.39      -11.22     11.22 o
   8   6   4      742.00      630.19     18.63 o
   9   6   4        8.41       18.28     13.89 o
  10   6   4       61.04       93.94     14.77 o
  11   6   4       11.68        8.90     13.39 o
  12   6   4       80.86       34.24     30.77 o
   1   7   4      195.86      169.63     10.01 o
   2   7   4     8145.97     8455.68     47.12 o
   3   7   4        6.92       22.04     11.69 o
   4   7   4      780.43      857.87     19.77 o
   5   7   4       53.41       52.31     11.78 o
   6   7   4     4584.93     4707.74     59.29 o
   7   7   4        6.26       20.26     16.61 o
   8   7   4       27.75       33.02     16.69 o
   9   7   4        0.38        4.49     18.76 o
  10   7   4     1809.79     1953.41     57.87 o
  11   7   4        3.84      -15.01     15.01 o
   0   8   4     7601.08     8190.00    104.58 o
   1   8   4      260.13      246.54     14.07 o
   2   8   4     2811.78     2890.18     40.59 o
   3   8   4       81.81       86.88     13.73 o
   4   8   4      359.93      342.66     17.58 o
   5   8   4       11.48        9.13     12.48 o
   6   8   4     1350.38     1432.37     27.62 o
   7   8   4        8.42       18.11     15.32 o
   8   8   4     3262.91     3242.38     41.10 o
   9   8   4        0.65       -9.38     16.23 o
  10   8   4       83.14       55.24     18.00 o
   1   9   4       44.45       31.51     14.76 o
   2   9   4      537.61      562.54     20.14 o
   3   9   4        4.80       -8.75     15.21 o
   4   9   4     1429.47     1487.02     50.47 o
   5   9   4       24.53       28.09     19.13 o
   6   9   4       18.35       17.69     15.84 o
   7   9   4        0.11      -14.43     14.43 o
   8   9   4        5.52        6.31     12.99 o
   9   9   4        0.00       -4.23     15.15 o
  10   9   4       10.65       18.62     23.11 o
   0  10   4       21.31       11.43     20.35 o
   1  10   4      281.83      283.75     17.81 o
   2  10   4      602.54      576.23     23.95 o
   3  10   4        2.11        1.91     17.97 o
   4  10   4       54.97       62.83     18.83 o
   5  10   4        4.02        0.23     19.41 o
   6  10   4      464.67      494.22     32.29 o
   7  10   4        0.91        3.27     15.08 o
   8  10   4      180.23      150.43     25.35 o
   9  10   4        0.10      -15.30     15.30 o
   1  11   4        3.37        2.37     14.67 o
   2  11   4      192.80      194.49     18.21 o
   3  11   4        0.34        4.63     15.85 o
   4  11   4     2865.43     2953.36     43.87 o
   5  11   4        0.11        2.70     17.81 o
   6  11   4       78.91       56.30     16.21 o
   7  11   4        0.45      -12.65     12.65 o
   8  11   4      104.46      124.18     24.45 o
   0  12   4      473.72      518.62     30.30 o
   1  12   4       13.20        0.74     17.60 o
   2  12   4      321.23      354.76     20.11 o
   3  12   4        5.82      -13.65     16.49 o
   4  12   4       21.10       15.94     14.58 o
   5  12   4        4.82       -6.74     12.64 o
   6  12   4      241.93      216.60     20.51 o
   1  13   4        0.65       45.02     19.41 o
   2  13   4       97.05      134.12     27.18 o
   3  13   4       10.24       11.06     21.50 o
   4  13   4       75.41       29.58     26.53 o
   1   1   5     8951.22     8273.06    141.19 o
   2   1   5     3164.82     2657.75     51.78 o
   3   1   5     2863.28     2513.39     46.76 o
   4   1   5     6928.71     6215.61    154.03 o
   5   1   5     1804.93     1726.51    109.18 o
   6   1   5     8943.84     9478.65     49.18 o
   7   1   5     1524.22     1498.89     33.43 o
   8   1   5      233.26      231.34     10.94 o
   9   1   5     2940.69     3081.97     26.33 o
  10   1   5     3598.58     3930.61     37.42 o
  11   1   5      672.04      755.53     17.11 o
  12   1   5       56.08       38.82     10.67 o
  13   1   5        0.33        5.68      9.29 o
   0   2   5    31395.85    29194.91    335.52 o
   1   2   5    30560.64    28602.93    177.74 o
   2   2   5    23241.79    21643.46    279.74 o
   3   2   5     4176.20     3590.38     96.91 o
   4   2   5     3203.16     2997.07    127.51 o
   5   2   5     7059.59     7686.95    190.96 o
   6   2   5     6085.63     6688.53     40.67 o
   7   2   5     1394.45     1396.14     18.05 o
   8   2   5      369.66      371.80     11.47 o
   9   2   5      256.92      285.18     11.90 o
  10   2   5      776.06      808.04     18.15 o
  11   2   5      367.63      412.55     14.00 o
  12   2   5       47.18       40.80      9.98 o
  13   2   5       91.38       69.82     11.18 o
   1   3   5     2215.94     2340.85     49.71 o
   2   3   5     4956.05     4554.39     78.58 o
   3   3   5    11229.78    10530.56    255.07 o
   4   3   5    24639.17    24514.42    253.07 o
   5   3   5     6720.71     6258.29    291.60 o
   6   3   5       28.61       35.31      7.34 o
   7   3   5      206.25      208.53      9.38 o
   8   3   5      401.60      382.38     11.66 o
   9   3   5       40.58       50.58     10.97 o
  10   3   5      165.62      179.94     13.08 o
  11   3   5      454.83      468.41     13.71 o
  12   3   5      358.68      327.10     17.91 o
   0   4   5     1942.43     1732.77    133.54 o
   1   4   5      549.19      662.28     50.70 o
   2   4   5      711.32      710.44     53.04 o
   3   4   5      582.57      656.41     63.48 o
   4   4   5     2226.30     2166.11    116.09 o
   5   4   5     1241.09     1356.56     19.68 o
   6   4   5       58.32       49.22      7.90 o
   7   4   5      599.53      560.27     13.92 o
   8   4   5      921.69      956.82     21.70 o
   9   4   5      587.86      565.63     19.27 o
  10   4   5       27.73       24.69     13.91 o
  11   4   5       61.70       53.55     12.44 o
  12   4   5      168.45      112.59     10.52 o
   1   5   5      169.38      148.01     59.22 o
   2   5   5      793.97      690.73     69.05 o
   3   5   5     3367.15     3622.93    181.72 o
   4   5   5     3577.33     3750.24     47.64 o
   5   5   5     1551.73     1439.98     23.73 o
   6   5   5     1599.78     1622.26     23.84 o
   7   5   5       41.91       33.21     10.43 o
   8   5   5      582.89      617.76     17.40 o
   9   5   5      701.55      728.37     22.69 o
  10   5   5     1050.01     1200.35     24.88 o
  11   5   5      489.66      480.37     18.45 o
  12   5   5       36.71       36.46     14.59 o
   0   6   5    23585.71    23940.07    752.38 o
   1   6   5    19844.81    21949.70    469.03 o
   2   6   5      704.43      603.19     17.45 o
   3   6   5      838.75      891.73     18.82 o
   4   6   5      526.03      595.29     17.10 o
   5   6   5       77.55       74.02     11.03 o
   6   6   5      689.29      687.27     20.18 o
   7   6   5     2261.54     2219.15     29.92 o
   8   6   5     2448.35     2552.77     47.00 o
   9   6   5      892.31      989.64     25.00 o
  10   6   5        0.37       -8.42     14.10 o
  11   6   5      265.93      231.13     19.74 o
   1   7   5     2863.63     3140.40     45.73 o
   2   7   5     8927.73     9624.86     68.69 o
   3   7   5     2491.42     2478.45     29.74 o
   4   7   5     1265.14     1240.99     23.31 o
   5   7   5        1.30       -6.46     11.94 o
   6   7   5        3.33       22.04     15.79 o
   7   7   5       21.15       54.18     15.98 o
   8   7   5      408.90      396.32     22.22 o
   9   7   5       50.22       52.02     21.64 o
  10   7   5       43.15       55.15     16.88 o
  11   7   5        0.08       11.41     19.16 o
   0   8   5     1030.48      876.23     29.27 o
   1   8   5      524.03      556.26     17.84 o
   2   8   5      181.48      174.82     12.47 o
   3   8   5      203.72      194.55     15.24 o
   4   8   5      278.13      265.98     16.65 o
   5   8   5      397.14      365.50     18.73 o
   6   8   5      419.82      352.47     18.73 o
   7   8   5       34.45       35.78     15.34 o
   8   8   5       32.89       59.31     14.38 o
   9   8   5       28.68       23.29     14.71 o
  10   8   5        9.77      -13.61     16.03 o
   1   9   5        4.47       24.97     14.70 o
   2   9   5       34.43       46.42     16.61 o
   3   9   5      575.83      555.30     22.78 o
   4   9   5      546.29      560.45     23.74 o
   5   9   5      886.46      944.63     28.78 o
   6   9   5      214.53      187.70     20.85 o
   7   9   5        7.54       11.22     13.38 o
   8   9   5        5.76        8.58     15.14 o
   9   9   5       52.38        7.68     16.89 o
  10   9   5       82.99       64.22     40.67 o
   0  10   5        0.69      -20.07     20.07 o
   1  10   5      448.66      430.95     19.12 o
   2  10   5      844.23      797.40     25.61 o
   3  10   5      861.76      975.01     26.02 o
   4  10   5      131.39      184.47     20.71 o
   5  10   5      557.14      612.67     27.25 o
   6  10   5      534.34      506.68     23.74 o
   7  10   5      381.42      306.67     23.69 o
   8  10   5      458.20      397.39     22.37 o
   9  10   5       76.42       36.97     20.80 o
   1  11   5      486.40      467.88     18.51 o
   2  11   5     1001.51     1024.25     27.95 o
   3  11   5      150.54      170.43     18.38 o
   4  11   5       65.93       81.78     16.76 o
   5  11   5       13.45        2.59     18.22 o
   6  11   5        3.78        0.28     14.91 o
   7  11   5        7.61       12.15     16.50 o
   0  12   5       10.22      -17.95     26.60 o
   1  12   5       69.38       67.70     14.53 o
   2  12   5      111.16       88.03     15.18 o
   3  12   5      161.24      155.48     15.98 o
   4  12   5        1.79        0.04     14.86 o
   5  12   5      123.24      112.74     14.46 o
   6  12   5       70.16      100.21     18.70 o
   1  13   5      278.12      279.47     19.77 o
   2  13   5      367.23      332.54     29.36 o
   3  13   5      274.94      282.91     21.65 o
   4  13   5      170.64      203.20     27.98 o
   0   0   6        6.68       20.80    105.05 o
   1   0   6    59535.36    55795.43   1259.13 o
   2   0   6     1022.74     1132.45     66.35 o
   3   0   6     9555.13     9329.47    231.36 o
   4   0   6     3706.55     3345.65     77.29 o
   5   0   6      673.72      533.41    101.91 o
   6   0   6      517.58      484.74     21.96 o
   7   0   6     2698.50     2813.07     49.19 o
   8   0   6      424.19      385.78     19.46 o
   9   0   6     2495.45     2648.99     42.91 o
  10   0   6       43.03       50.06     18.54 o
  11   0   6       22.84       24.82     15.62 o
  12   0   6      123.25       91.73     14.56 o
  13   0   6       34.89       17.84     11.63 o
   1   1   6      808.81      965.41     34.50 o
   2   1   6      877.84      717.95     36.61 o
   3   1   6      222.70      162.84     30.79 o
   4   1   6      505.28      449.05     42.44 o
   5   1   6     7106.04     6798.34    163.67 o
   6   1   6      322.98      325.01     13.88 o
   7   1   6     1006.19     1057.74     21.38 o
   8   1   6       44.50       35.25     10.13 o
   9   1   6      937.99     1009.01     19.00 o
  10   1   6       29.08       41.91     13.48 o
  11   1   6     1590.10     1743.30     22.71 o
  12   1   6        3.05        7.64      9.43 o
  13   1   6       30.21       32.69     13.83 o
   0   2   6      194.27      322.17     39.40 o
   1   2   6    52199.57    51809.32    573.67 o
   2   2   6      103.35       47.45     27.15 o
   3   2   6     4575.28     4057.50     67.68 o
   4   2   6     1197.76     1098.75     74.22 o
   5   2   6      474.71      415.33     88.16 o
   6   2   6      102.04      101.07      8.47 o
   7   2   6      128.85      157.48      9.78 o
   8   2   6       88.19      102.41     10.09 o
   9   2   6       68.51       71.21     11.34 o
  10   2   6       47.20       31.42     12.52 o
  11   2   6       73.90       94.19     11.92 o
  12   2   6        0.30        4.52      9.71 o
  13   2   6      272.76      302.71     29.08 o
   1   3   6     1084.67      941.45     40.12 o
   2   3   6      154.03      153.35     29.50 o
   3   3   6    15155.97    14296.27    299.67 o
   4   3   6      182.15      211.15     90.65 o
   5   3   6    21168.24    22770.19    263.98 o
   6   3   6      193.60      164.76      8.43 o
   7   3   6       62.34       78.62      9.83 o
   8   3   6      123.03      135.78     10.67 o
   9   3   6     1289.42     1269.18     27.47 o
  10   3   6       42.57       24.59     11.65 o
  11   3   6      807.85      792.06     15.81 o
  12   3   6       10.18       20.53     10.92 o
   0   4   6      409.31      384.94     71.01 o
   1   4   6    11330.27    10593.12    251.63 o
   2   4   6      279.43      123.07     53.85 o
   3   4   6     1963.97     1633.54     96.36 o
   4   4   6      541.53      580.88     97.42 o
   5   4   6    15770.31    16498.47     59.26 o
   6   4   6       46.41       52.99      8.92 o
   7   4   6     2911.25     3027.22     38.18 o
   8   4   6        1.72        8.86     11.24 o
   9   4   6      333.89      348.06     17.08 o
  10   4   6        0.11       -6.86     13.32 o
  11   4   6      268.54      258.51     13.22 o
  12   4   6        3.53        4.22     11.60 o
   1   5   6    11021.68    10992.87    320.43 o
   2   5   6        0.22      -91.22     91.22 o
   3   5   6    10426.73    10621.14    117.74 o
   4   5   6      107.60       93.44     10.22 o
   5   5   6      133.86      155.80     10.28 o
   6   5   6       27.70        4.28     12.54 o
   7   5   6       32.31       22.63     13.02 o
   8   5   6      125.19      137.88     12.62 o
   9   5   6     1305.41     1407.76     39.94 o
  10   5   6       42.60       13.39     13.61 o
  11   5   6      144.10      118.21     12.70 o
  12   5   6       14.62       -4.27     16.20 o
   0   6   6      245.89      195.64     20.50 o
   1   6   6     1864.01     1878.05     46.91 o
   2   6   6        0.05        1.65      9.94 o
   3   6   6      280.47      253.40     12.24 o
   4   6   6       44.72       21.46     11.41 o
   5   6   6     1223.95     1365.63     22.44 o
   6   6   6       28.65       24.82     13.94 o
   7   6   6      151.55      153.84     14.04 o
   8   6   6        4.43       14.24     12.27 o
   9   6   6       12.41       23.20     14.29 o
  10   6   6        3.88      -10.92     13.69 o
  11   6   6      188.72      162.75     18.60 o
   1   7   6     4171.13     4268.64     50.89 o
   2   7   6       65.54       82.94     12.88 o
   3   7   6     2080.91     2118.69     35.46 o
   4   7   6      269.68      230.02     15.30 o
   5   7   6     2577.48     2570.04     42.57 o
   6   7   6       22.63        8.97     15.23 o
   7   7   6     1698.76     1735.73     34.92 o
   8   7   6        4.41      -17.56     17.56 o
   9   7   6     2099.97     2161.31     49.72 o
  10   7   6        0.01       -9.96     17.20 o
  11   7   6      502.66      412.40     23.49 o
   0   8   6       20.03       21.38     13.80 o
   1   8   6     5112.99     5230.46     57.32 o
   2   8   6       54.50       39.15     13.69 o
   3   8   6     1035.85     1003.69     24.26 o
   4   8   6       23.52       22.37     14.57 o
   5   8   6      250.88      276.42     19.02 o
   6   8   6        5.61       -9.82     15.98 o
   7   8   6     3363.05     3329.33     43.85 o
   8   8   6        7.68       14.91     16.28 o
   9   8   6      795.96      783.86     26.85 o
  10   8   6       11.71       -2.79     22.20 o
   1   9   6      557.48      560.37     18.87 o
   2   9   6      158.73      167.14     15.93 o
   3   9   6     6449.10     7142.73     57.43 o
   4   9   6       55.07       61.40     15.95 o
   5   9   6     1124.91     1176.66     29.24 o
   6   9   6        5.85       -7.45     18.75 o
   7   9   6      256.31      287.12     19.44 o
   8   9   6       19.94       28.39     15.58 o
   9   9   6       80.96       44.08     13.11 o
   0  10   6        3.21      -20.03     20.03 o
   1  10   6      124.79       93.57     15.86 o
   2  10   6       40.06       23.59     16.65 o
   3  10   6        1.05        3.84     17.02 o
   4  10   6       16.14        9.13     17.36 o
   5  10   6      162.98      129.26     21.12 o
   6  10   6        0.09       -4.59     16.17 o
   7  10   6       12.44        7.64     15.42 o
   8  10   6        3.54        3.34     15.09 o
   1  11   6        3.00      -12.11     14.30 o
   2  11   6       99.95       80.15     15.67 o
   3  11   6     1484.91     1663.69     33.31 o
   4  11   6        6.04       14.08     15.71 o
   5  11   6      476.74      466.33     21.44 o
   6  11   6        0.75        0.89     16.17 o
   7  11   6       58.19       58.35     12.55 o
   0  12   6        4.16      -19.59     19.59 o
   1  12   6      821.75      704.27     26.70 o
   2  12   6        5.33        6.87     13.96 o
   3  12   6       78.61       31.64     13.54 o
   4  12   6        0.05      -13.26     14.51 o
   5  12   6        8.26        3.76     13.13 o
   6  12   6       17.81       49.06     18.37 o
   1  13   6      164.43      174.37     16.32 o
   2  13   6        2.25       26.83     20.73 o
   3  13   6       84.79       40.67     21.56 o
   4  13   6        0.64       61.53     33.81 o
   1   1   7       31.72       42.66     23.75 o
   2   1   7      740.07      563.58     30.67 o
   3   1   7       45.01       34.57     32.72 o
   4   1   7       52.48       81.62     51.58 o
   5   1   7     6519.13     6364.88    207.17 o
   6   1   7     7685.75     8394.80     59.99 o
   7   1   7     3035.70     3402.25     31.02 o
   8   1   7       25.02       34.64     12.30 o
   9   1   7     2263.32     2509.39     30.25 o
  10   1   7     2052.95     2155.16     27.50 o
  11   1   7      968.39      952.72     18.98 o
  12   1   7       30.49       26.92      9.33 o
   0   2   7     5580.94     5098.99    109.26 o
   1   2   7    11050.72    11251.78     96.31 o
   2   2   7     7231.88     6936.06    118.49 o
   3   2   7      555.86      496.90     45.07 o
   4   2   7      640.02      518.82     75.06 o
   5   2   7     5239.39     4963.16    208.42 o
   6   2   7     4806.35     4974.18     34.22 o
   7   2   7     1627.13     1716.57     23.15 o
   8   2   7      668.03      665.61     16.38 o
   9   2   7      321.67      311.05     13.77 o
  10   2   7      467.41      424.95     14.23 o
  11   2   7      406.11      415.81     14.96 o
  12   2   7        0.15       -6.27      9.06 o
   1   3   7     2908.97     3043.67     46.98 o
   2   3   7        0.47      -33.24     37.82 o
   3   3   7     2011.32     1667.57    103.44 o
   4   3   7    11456.16    11336.97    387.26 o
   5   3   7     8045.42     8079.03     45.52 o
   6   3   7      355.80      367.54     10.55 o
   7   3   7      383.05      369.30     12.70 o
   8   3   7       49.65       54.53     10.50 o
   9   3   7       59.09       46.06     11.56 o
  10   3   7       27.33       16.13     11.74 o
  11   3   7      323.70      252.46     16.08 o
  12   3   7      515.88      409.48     14.36 o
   0   4   7      248.93      323.75     86.33 o
   1   4   7       56.53       77.08     66.86 o
   2   4   7      208.11      165.61     77.87 o
   3   4   7     3552.61     3737.80    195.17 o
   4   4   7     2614.61     2681.72     68.01 o
   5   4   7     2060.34     2141.10     25.57 o
   6   4   7     1804.91     1906.96     25.73 o
   7   4   7      744.21      776.12     15.55 o
   8   4   7      878.87      822.61     24.17 o
   9   4   7      749.32      711.23     18.10 o
  10   4   7       58.39       25.45     12.92 o
  11   4   7       58.19       47.65     11.87 o
  12   4   7       20.60        2.72     11.50 o
   1   5   7       15.00      -65.70    128.18 o
   2   5   7     1337.26     1136.51    104.84 o
   3   5   7     1534.48     1529.21     40.13 o
   4   5   7     4429.08     4581.48     36.13 o
   5   5   7     2757.65     2771.55     31.30 o
   6   5   7      174.66      188.73     13.21 o
   7   5   7       40.74       42.21     13.29 o
   8   5   7      159.27      135.12     12.48 o
   9   5   7      738.79      776.93     21.45 o
  10   5   7      211.63      195.36     15.03 o
  11   5   7      381.79      381.60     14.68 o
  12   5   7       80.46      104.66     24.68 o
   0   6   7    14613.24    15092.51    121.12 o
   1   6   7    10548.60    11239.60     73.85 o
   2   6   7       15.90       22.21     11.77 o
   3   6   7      455.79      409.47     15.60 o
   4   6   7      606.98      625.49     20.51 o
   5   6   7      635.92      640.91     22.45 o
   6   6   7      174.40      193.73     15.20 o
   7   6   7     2079.88     2163.96     33.80 o
   8   6   7     1729.02     1757.93     44.40 o
   9   6   7      725.39      735.86     19.24 o
  10   6   7        7.16      -11.48     13.00 o
  11   6   7       78.91       77.25     12.46 o
   1   7   7     2664.89     2793.69     50.75 o
   2   7   7     3340.64     3396.72     34.52 o
   3   7   7     2047.60     2165.21     29.38 o
   4   7   7      469.91      463.73     19.30 o
   5   7   7       19.66       39.59     16.01 o
   6   7   7       24.59       18.16     15.36 o
   7   7   7        1.51        5.57     16.08 o
   8   7   7      184.32      209.26     19.90 o
   9   7   7       10.00       16.93     13.99 o
  10   7   7        7.96       15.85     16.10 o
  11   7   7        0.12      -16.29     16.29 o
   0   8   7     1424.98     1313.23     28.30 o
   1   8   7      481.10      502.94     21.21 o
   2   8   7      159.84      163.38     15.80 o
   3   8   7      223.30      226.31     15.12 o
   4   8   7      109.43      103.53     15.95 o
   5   8   7        0.90       11.93     15.95 o
   6   8   7       95.99       99.54     20.60 o
   7   8   7       33.69       37.03     17.26 o
   8   8   7      134.00      113.32     16.29 o
   9   8   7       31.95       26.33     13.26 o
  10   8   7        2.14        5.17     15.25 o
   1   9   7        5.87        8.31     13.96 o
   2   9   7      129.67      148.00     17.30 o
   3   9   7      491.86      545.45     22.16 o
   4   9   7     1556.48     1606.92     36.48 o
   5   9   7     1023.26     1090.60     27.00 o
   6   9   7      169.89      165.05     21.82 o
   7   9   7       33.85       13.38     15.79 o
   8   9   7       47.84       50.75     14.06 o
   9   9   7       40.57       29.75     12.69 o
   0  10   7      370.15      415.49     26.51 o
   1  10   7       13.30      -16.33     16.33 o
   2  10   7      725.82      726.27     24.45 o
   3  10   7     1142.62     1211.72     32.70 o
   4  10   7       67.20       71.39     17.60 o
   5  10   7       77.75       88.84     19.57 o
   6  10   7      538.34      558.85     21.78 o
   7  10   7      522.49      563.48     24.08 o
   8  10   7      103.05      108.80     17.00 o
   1  11   7       13.78       11.90     14.57 o
   2  11   7       61.93       87.45     15.26 o
   3  11   7       23.24       13.27     15.04 o
   4  11   7       15.59       15.26     15.85 o
   5  11   7        4.12        2.02     15.64 o
   6  11   7       18.14       32.34     16.58 o
   7  11   7        7.62        7.78     12.13 o
   0  12   7       29.23       13.88     17.80 o
   1  12   7      110.32      112.13     13.63 o
   2  12   7      100.02       78.60     14.21 o
   3  12   7        5.98       -1.46     12.25 o
   4  12   7       38.01       19.41     13.86 o
   5  12   7       86.29       64.03     13.34 o
   6  12   7      109.73       75.68     21.64 o
   1  13   7      319.54      288.65     17.06 o
   2  13   7      754.85      772.54     29.54 o
   3  13   7      383.00      351.65     20.59 o
   0   0   8   113208.41   100439.05   3850.74 o
   1   0   8     3357.05     2910.19     76.47 o
   2   0   8      933.79     1392.95     93.99 o
   3   0   8      962.99      879.17     69.41 o
   4   0   8     7451.23     7339.15    191.50 o
   5   0   8       36.76      -56.23    139.67 o
   6   0   8      559.58      521.69     22.65 o
   7   0   8      300.73      352.25     22.09 o
   8   0   8     7343.15     8015.79     73.44 o
   9   0   8       38.12       18.30     18.98 o
  10   0   8      169.12      229.51     21.31 o
  11   0   8      124.04       95.39     18.29 o
  12   0   8        0.46      -12.68     12.68 o
   1   1   8      180.85      133.23     27.99 o
   2   1   8     1251.32     1066.48     47.28 o
   3   1   8      107.61      112.86     35.67 o
   4   1   8     2734.21     2425.69     83.75 o
   5   1   8       17.03       17.33     20.36 o
   6   1   8     6672.48     7466.56     60.29 o
   7   1   8       34.15       44.72     10.44 o
   8   1   8       90.19      108.47     13.59 o
   9   1   8      180.84      238.97     14.91 o
  10   1   8     2327.87     2547.89     38.31 o
  11   1   8       32.99       36.32     11.49 o
  12   1   8      308.80      343.01     13.05 o
   0   2   8    11520.44    11305.79    170.15 o
   1   2   8      408.58      391.49     39.13 o
   2   2   8       52.22       42.76     30.03 o
   3   2   8     1233.38     1199.49     79.54 o
   4   2   8     3007.35     3196.95    129.37 o
   5   2   8      298.66      295.13     14.78 o
   6   2   8        5.03        3.91      9.04 o
   7   2   8        2.03       -9.19     10.25 o
   8   2   8       43.61       49.77     11.29 o
   9   2   8       16.18       12.10     11.26 o
  10   2   8       27.24       16.40     11.23 o
  11   2   8       66.98       62.06     11.87 o
  12   2   8      113.02       97.34      9.60 o
   1   3   8       71.92       22.42     28.47 o
   2   3   8     1829.35     1859.79     52.14 o
   3   3   8      143.59       25.41     94.88 o
   4   3   8    30016.80    29834.19    364.54 o
   5   3   8      770.24      731.50     11.40 o
   6   3   8     1555.30     1469.11     25.53 o
   7   3   8      111.49       99.35     10.40 o
   8   3   8     1551.25     1611.18     22.67 o
   9   3   8      210.64      243.19     13.26 o
  10   3   8     1389.69     1437.67     22.69 o
  11   3   8        1.48        8.58     11.07 o
  12   3   8      387.42      369.97     17.74 o
   0   4   8    43868.74    46471.75    602.41 o
   1   4   8      917.81      949.37    102.52 o
   2   4   8    20396.69    21861.22    369.60 o
   3   4   8        3.54      -48.55    111.94 o
   4   4   8     6462.23     7488.12     78.07 o
   5   4   8       37.66       35.57      7.54 o
   6   4   8    14477.45    15036.27    101.49 o
   7   4   8        4.29       -9.67      9.67 o
   8   4   8      248.75      260.15     12.81 o
   9   4   8       21.04       18.58     11.75 o
  10   4   8      251.96      257.20     15.39 o
  11   4   8       31.34       12.15     12.49 o
  12   4   8       44.21       54.38     12.82 o
   1   5   8        4.15     -110.87    148.28 o
   2   5   8    20920.69    22608.39    155.23 o
   3   5   8      499.84      477.61     15.65 o
   4   5   8     1599.18     1707.36     33.83 o
   5   5   8        0.71        0.86     10.30 o
   6   5   8      153.14      121.06     11.36 o
   7   5   8      614.63      667.14     22.93 o
   8   5   8       77.75       48.25     12.05 o
   9   5   8        0.52        4.71     12.90 o
  10   5   8      326.23      351.89     20.69 o
  11   5   8        0.23      -10.89     10.89 o
   0   6   8       78.65       84.36     13.14 o
   1   6   8      390.71      437.13     15.09 o
   2   6   8      501.12      437.13     16.51 o
   3   6   8      231.29      195.67     12.65 o
   4   6   8      217.15      189.84     13.93 o
   5   6   8        1.09        2.47     13.18 o
   6   6   8        1.02       10.60     13.49 o
   7   6   8      180.25      149.22     16.36 o
   8   6   8      645.57      589.08     18.17 o
   9   6   8       27.01       10.35     13.40 o
  10   6   8      160.07      144.09     20.06 o
  11   6   8       15.68        7.99     12.32 o
   1   7   8      243.06      222.92     12.71 o
   2   7   8     3129.57     3176.40     58.33 o
   3   7   8        5.79       -2.89     11.10 o
   4   7   8     1362.06     1379.02     24.66 o
   5   7   8        1.97       -5.98     14.51 o
   6   7   8     2589.42     2639.14     49.73 o
   7   7   8       30.75       41.65     18.74 o
   8   7   8       16.94       42.34     18.28 o
   9   7   8        2.74       -2.61     13.95 o
  10   7   8      985.59      967.22     27.21 o
   0   8   8     6376.36     7113.10     99.41 o
   1   8   8        8.32        6.61     12.63 o
   2   8   8     4026.46     4380.70     40.40 o
   3   8   8       20.66       18.33     12.69 o
   4   8   8        4.71       24.18     17.24 o
   5   8   8       57.56       41.10     16.61 o
   6   8   8     3730.07     4065.12     70.24 o
   7   8   8        0.02       -1.84     18.25 o
   8   8   8     1703.78     1637.05     30.11 o
   9   8   8       43.36       55.76     15.28 o
  10   8   8      124.39      129.77     18.55 o
   1   9   8      236.36      248.63     16.97 o
   2   9   8     1781.41     1807.08     31.17 o
   3   9   8       85.54       95.39     15.39 o
   4   9   8     5509.42     5747.38     63.70 o
   5   9   8        1.01       19.59     15.17 o
   6   9   8      285.77      291.06     20.94 o
   7   9   8        9.36       -0.43     16.15 o
   8   9   8       76.55       87.21     14.18 o
   9   9   8        6.85      -14.82     14.82 o
   0  10   8       28.19        3.97     19.87 o
   1  10   8        0.62       -6.87     15.21 o
   2  10   8       20.14        9.98     16.16 o
   3  10   8       95.63      123.59     17.90 o
   4  10   8        8.20       12.32     16.55 o
   5  10   8       10.35       -3.41     15.62 o
   6  10   8        2.89       -5.76     15.84 o
   7  10   8       34.62       29.60     13.91 o
   8  10   8        0.77       14.37     11.91 o
   1  11   8        3.57        5.30     21.20 o
   2  11   8      267.17      242.61     16.79 o
   3  11   8       27.93       37.62     14.75 o
   4  11   8      810.98      872.58     34.42 o
   5  11   8        2.75      -15.12     15.12 o
   6  11   8       21.18       28.81     15.65 o
   7  11   8        4.53       -0.39     13.42 o
   0  12   8     1211.06     1299.34     38.53 o
   1  12   8        0.37        7.62     12.14 o
   2  12   8      106.36      121.06     13.85 o
   3  12   8       81.90       77.16     12.86 o
   4  12   8       20.97        8.34     13.56 o
   5  12   8        1.63      -14.75     14.75 o
   1  13   8        8.62       21.67     13.56 o
   2  13   8      341.21      342.52     23.12 o
   3  13   8       17.94       26.73     22.80 o
   1   1   9     7696.64     8031.83    156.74 o
   2   1   9      169.94      123.06     42.92 o
   3   1   9      928.22      929.11     54.10 o
   4   1   9      119.21      -31.60     66.93 o
   5   1   9     2467.98     2894.20     47.02 o
   6   1   9     6226.47     6867.73     43.74 o
   7   1   9     2688.32     2831.60     39.18 o
   8   1   9        3.00       -5.00     13.31 o
   9   1   9     2096.30     2302.55     29.33 o
  10   1   9     1840.81     1924.68     26.30 o
  11   1   9      346.14      305.27     14.88 o
  12   1   9       36.22       24.31      8.46 o
   0   2   9    36482.38    35326.89    936.83 o
   1   2   9    11694.00    11905.76    247.92 o
   2   2   9     4200.02     3771.84     67.11 o
   3   2   9     1925.71     1847.36     75.63 o
   4   2   9      284.30      297.11     73.12 o
   5   2   9     1469.69     1496.73     22.45 o
   6   2   9      780.18      829.17     15.16 o
   7   2   9     2020.08     2258.83     25.37 o
   8   2   9      495.06      476.95     15.03 o
   9   2   9      539.97      530.81     15.32 o
  10   2   9      529.58      568.51     17.63 o
  11   2   9       35.41       30.58     11.24 o
  12   2   9      120.97      138.27     10.79 o
   1   3   9      156.90      140.72     37.67 o
   2   3   9     1498.71     1268.44     91.16 o
   3   3   9     2305.96     1738.67    170.73 o
   4   3   9     1991.30     1819.45     48.75 o
   5   3   9     2001.04     1961.79     20.86 o
   6   3   9     1531.92     1512.34     20.65 o
   7   3   9      120.29      110.56     11.20 o
   8   3   9       75.55       92.26     11.81 o
   9   3   9      120.61      136.25     11.78 o
  10   3   9      453.85      413.12     13.82 o
  11   3   9      515.21      425.35     14.87 o
  12   3   9      200.04      187.27     12.58 o
   0   4   9     3253.37     2915.58    167.27 o
   1   4   9      466.26      913.03    104.74 o
   2   4   9     3506.69     3665.29    159.70 o
   3   4   9     1876.17     2094.61     33.43 o
   4   4   9     3788.83     4005.00     47.49 o
   5   4   9     2680.56     2828.40     21.56 o
   6   4   9     1672.43     1686.55     23.33 o
   7   4   9      126.46      112.62     11.03 o
   8   4   9     1797.35     1961.73     39.18 o
   9   4   9      459.08      409.90     15.49 o
  10   4   9        6.88        5.69     12.87 o
  11   4   9      322.26      347.94     15.96 o
  12   4   9       98.84       98.19     15.45 o
   1   5   9      665.60      666.77     53.25 o
   2   5   9      296.29      306.95     17.31 o
   3   5   9     3330.56     3388.03     46.05 o
   4   5   9     7914.81     8123.86     49.37 o
   5   5   9     2927.22     3054.21     31.37 o
   6   5   9      537.11      535.99     22.34 o
   7   5   9      356.28      312.29     17.53 o
   8   5   9      339.20      335.76     14.28 o
   9   5   9       79.79       99.56     16.42 o
  10   5   9      535.92      539.39     19.17 o
  11   5   9      335.02      288.89     13.56 o
   0   6   9     2839.42     2789.02     39.53 o
   1   6   9     4794.36     5109.35     55.42 o
   2   6   9     2064.80     2113.65     36.47 o
   3   6   9        5.31       -1.87     11.06 o
   4   6   9       31.02       25.46     12.52 o
   5   6   9      304.06      245.96     17.56 o
   6   6   9      696.00      688.65     39.48 o
   7   6   9     2086.01     2124.41     38.14 o
   8   6   9      459.27      469.50     19.05 o
   9   6   9      360.72      363.55     15.88 o
  10   6   9      148.60      133.08     14.96 o
  11   6   9       58.80       47.16     12.89 o
   1   7   9      437.43      423.23     14.95 o
   2   7   9     3295.67     3339.15     47.61 o
   3   7   9     1841.33     1822.61     24.98 o
   4   7   9     1810.81     1878.28     29.45 o
   5   7   9      657.16      701.24     23.55 o
   6   7   9      334.89      349.62     20.08 o
   7   7   9      228.56      218.64     22.40 o
   8   7   9      111.59       75.61     16.39 o
   9   7   9       84.91       94.04     16.26 o
  10   7   9       15.59       30.91     14.28 o
   0   8   9     2006.43     2087.23     51.02 o
   1   8   9      236.04      230.85     14.74 o
   2   8   9      255.52      271.39     17.10 o
   3   8   9     1472.55     1564.08     43.14 o
   4   8   9      313.89      379.10     17.31 o
   5   8   9      381.88      419.44     21.96 o
   6   8   9      118.52      143.31     21.98 o
   7   8   9        3.15       13.10     19.11 o
   8   8   9       17.43       19.07     14.25 o
   9   8   9       82.37       96.16     12.75 o
  10   8   9        5.51        0.35     17.18 o
   1   9   9       19.96       40.19     14.46 o
   2   9   9      450.36      515.63     20.92 o
   3   9   9      251.84      268.58     16.95 o
   4   9   9      506.87      550.65     21.58 o
   5   9   9      306.36      303.15     18.58 o
   6   9   9      316.40      314.87     21.07 o
   7   9   9        3.54       -3.86     15.44 o
   8   9   9       84.15       63.26     12.11 o
   9   9   9       72.82       95.54     16.48 o
   0  10   9      167.00      145.22     22.16 o
   1  10   9      186.51      207.97     17.09 o
   2  10   9      753.29      725.62     24.42 o
   3  10   9      982.48     1030.81     27.82 o
   4  10   9      262.24      262.23     19.10 o
   5  10   9      134.70      154.75     18.42 o
   6  10   9      343.23      335.11     19.29 o
   7  10   9      185.18      174.36     14.79 o
   8  10   9      372.83      340.61     19.84 o
   1  11   9      173.45      147.53     15.86 o
   2  11   9      371.29      355.99     19.10 o
   3  11   9       95.87       96.36     15.30 o
   4  11   9       73.17       54.80     14.00 o
   5  11   9       25.51       40.12     15.54 o
   6  11   9        2.73        3.01     14.59 o
   7  11   9      155.45      148.77     20.24 o
   0  12   9       94.05      110.21     25.55 o
   1  12   9       32.98       34.58     17.00 o
   2  12   9       50.79       30.66     11.27 o
   3  12   9       27.78       23.41     11.99 o
   4  12   9       33.09       13.04     14.46 o
   5  12   9       92.33       31.94     15.84 o
   1  13   9      322.16      279.02     19.09 o
   2  13   9      568.80      541.59     34.77 o
   0   0  10      314.33      332.98     71.14 o
   1   0  10    35122.56    34707.41    497.66 o
   2   0  10        7.68       77.80    216.73 o
   3   0  10     1304.67      938.68    129.04 o
   4   0  10     1196.79     1027.54    283.65 o
   5   0  10      883.27      775.51     19.84 o
   6   0  10      273.90      273.46     19.92 o
   7   0  10     3896.26     4228.10     58.81 o
   8   0  10      488.75      478.51     24.58 o
   9   0  10     1199.28     1285.13     35.41 o
  10   0  10        6.71       -5.81     18.37 o
  11   0  10        0.50        0.89     15.84 o
  12   0  10        2.52        9.19     13.04 o
   1   1  10       90.49      121.05     47.52 o
   2   1  10      483.74      382.62     49.84 o
   3   1  10     2067.59     1493.08     79.65 o
   4   1  10       26.08       79.01    103.52 o
   5   1  10     9168.89     9811.16     84.29 o
   6   1  10      358.21      370.16     14.38 o
   7   1  10      623.78      673.70     17.92 o
   8   1  10        0.39       -8.08     14.17 o
   9   1  10      854.51      891.35     20.44 o
  10   1  10       99.02      106.43     13.70 o
  11   1  10      734.96      699.66     17.85 o
  12   1  10        4.56        5.10      9.10 o
   0   2  10     1115.44     1043.36     69.39 o
   1   2  10     3127.36     3068.22    135.29 o
   2   2  10       13.31       56.43     41.75 o
   3   2  10     8038.57     7963.96    141.44 o
   4   2  10       38.08       39.17      8.94 o
   5   2  10        1.84        4.56      8.27 o
   6   2  10       32.36       29.46      9.55 o
   7   2  10       32.35       26.79     11.56 o
   8   2  10      454.79      427.89     17.19 o
   9   2  10       30.51       18.65     13.72 o
  10   2  10       40.68       31.95     12.37 o
  11   2  10      204.33      226.50     12.60 o
  12   2  10       19.60       18.33      9.33 o
   1   3  10      293.90      245.27     80.60 o
   2   3  10      129.99      222.86    104.04 o
   3   3  10     2370.15     1992.68    132.51 o
   4   3  10        2.47       -6.35      7.47 o
   5   3  10     7113.66     7135.47     63.97 o
   6   3  10      919.60      974.22     17.04 o
   7   3  10       33.62       11.00     10.92 o
   8   3  10        7.76       11.16     12.30 o
   9   3  10     1132.15     1178.21     20.27 o
  10   3  10      152.47      162.55     12.09 o
  11   3  10     1031.42     1080.82     21.90 o
  12   3  10        8.67        4.76     10.14 o
   0   4  10     1004.17      569.32    258.70 o
   1   4  10    15454.56    16028.36    393.77 o
   2   4  10       89.07      125.38     78.11 o
   3   4  10     1246.33     1072.97     20.44 o
   4   4  10      313.96      262.24      9.75 o
   5   4  10     5742.62     6111.08     45.67 o
   6   4  10      167.15      163.43      9.84 o
   7   4  10     1704.57     1780.88     28.79 o
   8   4  10      103.02       89.26     11.61 o
   9   4  10      463.23      481.48     14.52 o
  10   4  10        0.11      -13.00     13.95 o
  11   4  10      279.63      280.46     16.76 o
   1   5  10    10803.63    11251.99    105.22 o
   2   5  10       62.12       42.77     11.02 o
   3   5  10     6193.01     6285.68     50.20 o
   4   5  10      432.91      472.27     15.59 o
   5   5  10      464.81      449.71     15.60 o
   6   5  10        0.78       -4.34     12.99 o
   7   5  10      409.48      371.89     18.19 o
   8   5  10       21.78       -8.23     13.11 o
   9   5  10      427.67      442.93     18.93 o
  10   5  10       29.41       26.80     12.09 o
  11   5  10       92.90       62.22     11.56 o
   0   6  10       19.32       36.52     15.38 o
   1   6  10      466.40      459.44     16.98 o
   2   6  10      257.12      294.17     13.90 o
   3   6  10       26.57       10.83     11.11 o
   4   6  10      121.47      113.77     13.04 o
   5   6  10     1951.78     1971.34     30.46 o
   6   6  10       66.83       78.12     17.09 o
   7   6  10      338.78      275.66     23.71 o
   8   6  10       57.98       51.80     14.56 o
   9   6  10      144.64      131.62     14.53 o
  10   6  10       28.38       32.52     13.85 o
  11   6  10      128.29      133.08     38.08 o
   1   7  10     1685.46     1674.74     26.50 o
   2   7  10      377.27      363.54     15.16 o
   3   7  10     2199.97     2249.97     26.53 o
   4   7  10      268.11      247.37     14.82 o
   5   7  10     1328.12     1408.38     26.97 o
   6   7  10       36.53       40.65     15.92 o
   7   7  10      462.17      517.21     23.92 o
   8   7  10       22.07        9.59     15.09 o
   9   7  10      776.94      804.10     31.87 o
  10   7  10        7.90       17.68     16.45 o
   0   8  10       16.13       25.78     17.67 o
   1   8  10     2273.69     2259.62     36.34 o
   2   8  10       17.38       -2.63     13.58 o
   3   8  10     1177.88     1161.59     23.91 o
   4   8  10        6.94       25.22     13.98 o
   5   8  10      340.52      393.94     20.61 o
   6   8  10       13.45       10.71     18.89 o
   7   8  10     1536.27     1531.91     33.92 o
   8   8  10       50.28       63.38     15.98 o
   9   8  10      432.37      361.88     20.19 o
   1   9  10       11.75        9.31     14.17 o
   2   9  10      127.60      163.41     17.50 o
   3   9  10     1753.86     1872.26     30.11 o
   4   9  10       22.56       25.95     16.01 o
   5   9  10      186.73      188.00     16.69 o
   6   9  10        7.48       22.76     17.07 o
   7   9  10      518.48      544.08     20.83 o
   8   9  10        0.00        0.25     11.51 o
   9   9  10       58.55       31.66     18.30 o
   0  10  10       20.86       51.50     20.76 o
   1  10  10      331.29      345.39     20.93 o
   2  10  10       39.65       26.67     16.75 o
   3  10  10       53.58       50.39     16.51 o
   4  10  10        5.15       13.53     15.45 o
   5  10  10       28.37       51.45     15.25 o
   6  10  10       82.23      101.87     15.44 o
   7  10  10       31.16        9.43     12.03 o
   8  10  10        0.07      -16.57     17.90 o
   1  11  10       19.04      -10.71     16.66 o
   2  11  10        2.44       -7.22     14.23 o
   3  11  10     1005.96     1048.48     27.14 o
   4  11  10       46.56       45.36     14.02 o
   5  11  10      449.13      405.74     18.95 o
   6  11  10        9.45       21.12     13.96 o
   0  12  10      219.88      236.69     21.58 o
   1  12  10      356.35      356.68     16.36 o
   2  12  10        0.23       -5.90     10.65 o
   3  12  10       19.34       19.91     10.59 o
   4  12  10       16.74       14.11     12.11 o
   1  13  10       92.41       78.45     17.95 o
   1   1  11     1026.05     1079.75     60.00 o
   2   1  11     7155.64     7113.63    206.31 o
   3   1  11     2531.03     2154.39    125.13 o
   4   1  11       38.04       30.35      8.99 o
   5   1  11     5658.39     5676.95     65.32 o
   6   1  11     2145.70     2280.92     31.40 o
   7   1  11     1856.80     1909.39     25.59 o
   8   1  11      193.65      172.12     14.57 o
   9   1  11     1583.19     1745.45     26.12 o
  10   1  11     1405.94     1429.56     22.93 o
  11   1  11      779.08      869.89     20.48 o
  12   1  11        8.06       17.48      9.67 o
   0   2  11    10242.51    11176.41    511.55 o
   1   2  11    18679.55    19063.66    282.06 o
   2   2  11     3687.15     3599.09    110.26 o
   3   2  11     1156.59     1204.58     76.14 o
   4   2  11     1532.03     1624.74     18.10 o
   5   2  11     6037.08     6443.40     40.81 o
   6   2  11     4865.35     5242.99     44.41 o
   7   2  11     1232.04     1153.25     21.81 o
   8   2  11      346.73      316.04     16.42 o
   9   2  11      185.79      196.71     15.22 o
  10   2  11        0.85        2.33     11.33 o
  11   2  11      108.27      120.11     12.34 o
  12   2  11       20.11       13.83      9.77 o
   1   3  11      450.24      564.47     88.64 o
   2   3  11      347.02      477.42    145.67 o
   3   3  11     1951.07     2045.93     36.50 o
   4   3  11     4906.85     5344.98     52.49 o
   5   3  11      668.45      745.26     14.56 o
   6   3  11        3.66       -3.74      9.29 o
   7   3  11        6.61       -6.21     10.83 o
   8   3  11      285.62      283.87     15.05 o
   9   3  11      144.75      138.79     13.21 o
  10   3  11       56.46       48.35     12.35 o
  11   3  11      141.95      167.91     12.74 o
  12   3  11      137.40      109.85     19.61 o
   0   4  11     1191.07     1456.50    152.96 o
   1   4  11      398.41      391.82     45.91 o
   2   4  11      838.22      754.45     35.65 o
   3   4  11       99.12       77.55      9.36 o
   4   4  11       67.11       73.88      8.41 o
   5   4  11      802.12      825.24     15.91 o
   6   4  11      332.40      308.90     12.29 o
   7   4  11      234.62      231.77     13.40 o
   8   4  11      444.05      477.07     18.20 o
   9   4  11      153.15      134.67     12.90 o
  10   4  11      162.34      129.24     16.17 o
  11   4  11      407.36      391.24     19.89 o
   1   5  11      357.30      321.76     15.75 o
   2   5  11      391.66      417.85     16.33 o
   3   5  11     1841.60     1946.50     26.81 o
   4   5  11     6363.35     6734.98     70.80 o
   5   5  11     5068.55     5524.45     48.16 o
   6   5  11      309.14      310.77     15.69 o
   7   5  11       48.99       25.49     12.71 o
   8   5  11        0.45        9.04     12.50 o
   9   5  11      244.42      248.62     14.57 o
  10   5  11      285.04      281.80     17.95 o
  11   5  11      284.39      264.46     13.56 o
   0   6  11    11678.68    12406.89    222.77 o
   1   6  11     5354.21     5705.26     62.39 o
   2   6  11     1458.78     1568.51     24.62 o
   3   6  11       33.92       28.00     11.25 o
   4   6  11       75.88       64.06     12.02 o
   5   6  11     1632.11     1791.13     30.79 o
   6   6  11      534.71      511.33     21.78 o
   7   6  11     1360.45     1418.30     31.27 o
   8   6  11     2009.39     2011.68     34.69 o
   9   6  11      400.20      383.16     23.46 o
  10   6  11       26.63       13.41     13.48 o
   1   7  11     1050.94     1138.33     21.04 o
   2   7  11     1369.61     1442.54     24.14 o
   3   7  11     3005.23     3195.58     41.85 o
   4   7  11     1162.75     1258.98     25.88 o
   5   7  11      256.55      264.58     19.13 o
   6   7  11       41.47       52.57     17.36 o
   7   7  11       45.13       30.40     18.45 o
   8   7  11       20.91       10.10     18.24 o
   9   7  11       10.36       10.21     13.29 o
  10   7  11       21.88       45.16     17.20 o
   0   8  11      941.69      918.94     29.52 o
   1   8  11      135.59      162.97     13.88 o
   2   8  11      362.60      398.38     18.03 o
   3   8  11     1136.58     1141.30     24.24 o
   4   8  11       22.16       12.94     13.76 o
   5   8  11        0.47       -4.71     16.24 o
   6   8  11      207.58      180.02     21.27 o
   7   8  11       84.49       63.19     17.46 o
   8   8  11      256.60      252.11     18.45 o
   9   8  11        1.55        1.00     12.09 o
   1   9  11      361.44      383.90     19.78 o
   2   9  11      285.47      310.81     21.15 o
   3   9  11      720.22      837.66     33.93 o
   4   9  11      736.18      757.79     20.07 o
   5   9  11      431.28      421.56     19.54 o
   6   9  11      206.11      216.25     19.23 o
   7   9  11       33.88       37.38     14.12 o
   8   9  11       49.04       41.76     11.57 o
   0  10  11      306.48      289.60     26.98 o
   1  10  11      842.67      788.91     26.81 o
   2  10  11      892.95      886.20     24.72 o
   3  10  11      389.90      423.03     22.05 o
   4  10  11        5.30       11.36     15.80 o
   5  10  11      207.62      205.81     19.23 o
   6  10  11      726.89      758.75     25.07 o
   7  10  11      796.35      733.85     32.86 o
   1  11  11      502.12      483.63     19.27 o
   2  11  11      517.17      488.86     23.77 o
   3  11  11      873.14      878.81     24.74 o
   4  11  11       42.43       18.33     13.15 o
   5  11  11       57.56       40.81     13.85 o
   6  11  11       69.83       38.80     13.33 o
   0  12  11       70.96       53.08     17.69 o
   1  12  11       71.34       63.46     11.56 o
   2  12  11       20.17        7.23     10.54 o
   3  12  11        6.16       11.74      9.85 o
   4  12  11       10.34       16.40     14.41 o
   0   0  12    59545.30    62081.56   2075.59 o
   1   0  12      195.23       59.09    158.87 o
   2   0  12     5029.79     5859.90    232.94 o
   3   0  12       25.53       30.92     19.42 o
   4   0  12     3307.05     3015.75     45.14 o
   5   0  12      778.15      802.76     20.48 o
   6   0  12     2454.19     2637.24     48.04 o
   7   0  12      360.59      348.05     22.13 o
   8   0  12     2812.56     3035.96     47.53 o
   9   0  12       53.49       43.26     19.60 o
  10   0  12      336.78      347.46     20.86 o
  11   0  12      414.18      473.60     21.89 o
  12   0  12       22.25       39.13     12.55 o
   1   1  12        9.21       -2.53     81.97 o
   2   1  12     1450.66     1350.75    105.19 o
   3   1  12       67.38       68.05     15.60 o
   4   1  12    11451.60    12539.07    100.73 o
   5   1  12      137.76      136.60     10.71 o
   6   1  12     2793.92     2952.72     27.14 o
   7   1  12       22.85       33.81     12.53 o
   8   1  12       18.55       19.87     13.33 o
   9   1  12       50.40       57.06     13.78 o
  10   1  12      571.09      627.07     18.33 o
  11   1  12        0.04       14.36     11.33 o
  12   1  12      276.31      210.81     15.52 o
   0   2  12     3178.93     3198.93    185.58 o
   1   2  12       86.22      198.07    109.25 o
   2   2  12     1920.37     2091.92    116.75 o
   3   2  12       17.95       17.20      8.56 o
   4   2  12      348.44      347.55     10.07 o
   5   2  12     1128.02     1170.11     22.41 o
   6   2  12      831.92      837.37     23.06 o
   7   2  12      117.75      114.18     12.64 o
   8   2  12       65.60       74.81     13.63 o
   9   2  12        6.28        6.87     13.05 o
  10   2  12       73.81       48.48     11.83 o
  11   2  12       35.75       24.34     10.68 o
  12   2  12       14.57       24.42     13.43 o
   1   3  12       68.01      169.97    104.84 o
   2   3  12      853.68      907.23     21.05 o
   3   3  12      648.08      703.36     16.63 o
   4   3  12     5215.58     5365.46     55.23 o
   5   3  12        1.82       -0.15      9.40 o
   6   3  12     3690.74     3851.13     51.88 o
   7   3  12      307.94      292.14     13.92 o
   8   3  12       51.60       58.12     13.28 o
   9   3  12      170.37      141.55     14.79 o
  10   3  12      838.32      809.59     19.72 o
  11   3  12       21.19       18.55     11.54 o
   0   4  12     2327.53     2356.21     83.51 o
   1   4  12      267.44      260.14     15.43 o
   2   4  12     4771.70     4701.38     81.37 o
   3   4  12       17.39       16.50      9.04 o
   4   4  12      186.75      138.52      9.87 o
   5   4  12      470.01      449.12     15.89 o
   6   4  12     3938.96     4250.73     45.90 o
   7   4  12       90.22       82.85     12.23 o
   8   4  12      864.63      886.67     20.37 o
   9   4  12       17.89       14.68     11.84 o
  10   4  12      573.63      507.54     19.63 o
  11   4  12       12.90       23.21     10.09 o
   1   5  12       22.07       25.46     15.90 o
   2   5  12     3157.54     3030.77     59.12 o
   3   5  12      423.67      393.68     15.81 o
   4   5  12      522.08      502.69     16.24 o
   5   5  12       20.48       37.15     12.63 o
   6   5  12      828.95      866.68     22.50 o
   7   5  12       40.95       54.86     13.18 o
   8   5  12        3.48       -2.64     12.48 o
   9   5  12       50.80       36.12     13.05 o
  10   5  12      326.76      305.37     20.58 o
  11   5  12        3.27       19.35     18.00 o
   0   6  12     1229.70     1351.61     50.27 o
   1   6  12      509.32      517.41     19.62 o
   2   6  12       35.02       34.43     12.06 o
   3   6  12       63.42       66.00     12.00 o
   4   6  12     1740.05     1982.30     31.03 o
   5   6  12       56.60       53.47     15.55 o
   6   6  12      144.79      116.05     17.15 o
   7   6  12       14.09       20.11     21.65 o
   8   6  12      377.87      317.35     16.92 o
   9   6  12      120.07      154.90     13.25 o
  10   6  12        0.43       39.64     14.60 o
   1   7  12      470.53      544.66     16.79 o
   2   7  12     1858.77     2020.25     28.36 o
   3   7  12        1.33        1.83     12.70 o
   4   7  12       82.76       78.00     14.86 o
   5   7  12      207.35      196.25     14.57 o
   6   7  12      981.86     1010.10     30.61 o
   7   7  12       16.87        2.97     17.82 o
   8   7  12       93.44       72.03     17.64 o
   9   7  12        0.78       -2.26     13.18 o
  10   7  12     1000.06     1031.34     31.18 o
   0   8  12      454.92      470.76     27.16 o
   1   8  12        8.63        2.78     13.65 o
   2   8  12      177.88      172.11     14.99 o
   3   8  12        7.22        3.94     13.06 o
   4   8  12       24.23       24.14     14.17 o
   5   8  12       41.14       44.30     15.55 o
   6   8  12      590.69      621.31     25.71 o
   7   8  12        0.24      -10.24     16.64 o
   8   8  12     1104.15     1085.58     46.25 o
   9   8  12       25.24       40.20     12.97 o
   1   9  12      356.20      364.25     21.12 o
   2   9  12      141.57      149.23     18.27 o
   3   9  12       57.13       43.05     14.89 o
   4   9  12      699.81      734.43     20.67 o
   5   9  12       59.87       60.55     14.65 o
   6   9  12       37.43       20.29     15.41 o
   7   9  12       13.77       10.69     13.90 o
   8   9  12        0.63      -10.81     10.81 o
   0  10  12      108.73       70.54     24.01 o
   1  10  12       41.56       35.29     14.56 o
   2  10  12       94.60       68.29     16.14 o
   3  10  12       50.16       65.79     15.19 o
   4  10  12      100.97       58.18     16.90 o
   5  10  12        5.28       18.00     19.78 o
   6  10  12      220.44      196.34     18.14 o
   7  10  12        6.16       18.27     13.44 o
   1  11  12       33.29       22.77     12.80 o
   2  11  12      522.17      551.37     19.07 o
   3  11  12        0.16        1.35     12.23 o
   4  11  12     1505.71     1477.36     33.69 o
   5  11  12        0.78      -13.26     13.26 o
   6  11  12        2.71       16.67     18.66 o
   0  12  12      784.76      815.84     28.04 o
   1  12  12       15.21       -5.94     10.65 o
   2  12  12      237.40      241.47     14.86 o
   3  12  12       75.80       84.41     16.14 o
   1   1  13     3300.84     3459.97     50.32 o
   2   1  13       18.94       16.46      9.57 o
   3   1  13      749.57      775.58     13.88 o
   4   1  13     1965.40     2069.02     27.77 o
   5   1  13      279.53      280.72     12.21 o
   6   1  13     1715.05     1770.50     39.40 o
   7   1  13      594.26      568.65     18.10 o
   8   1  13      308.28      322.53     17.65 o
   9   1  13      806.69      762.16     19.90 o
  10   1  13     1635.14     1827.01     25.58 o
  11   1  13      125.16      148.84     13.13 o
   0   2  13    11021.05    10825.65    496.84 o
   1   2  13     3212.39     3112.58     53.74 o
   2   2  13     5040.00     5066.24     35.53 o
   3   2  13      571.89      508.64     11.98 o
   4   2  13     2345.62     2488.91     23.83 o
   5   2  13     3715.42     4029.04     37.31 o
   6   2  13     3008.29     3207.45     51.72 o
   7   2  13     1007.47     1006.65     24.44 o
   8   2  13        1.51        6.91     15.17 o
   9   2  13       20.07       36.39     13.42 o
  10   2  13       85.22       97.21     11.97 o
  11   2  13       40.39       60.07     12.26 o
   1   3  13      170.40      150.46     12.92 o
   2   3  13     1166.90     1087.95     16.00 o
   3   3  13     4430.46     4566.60     51.56 o
   4   3  13     7071.07     7130.67     67.45 o
   5   3  13     1001.19     1064.77     23.16 o
   6   3  13       20.99       40.07     11.23 o
   7   3  13     1142.91     1117.11     22.61 o
   8   3  13      522.45      527.48     18.08 o
   9   3  13       24.80       39.78     13.43 o
  10   3  13       51.34       51.13     11.94 o
  11   3  13       55.89       50.81     11.57 o
   0   4  13     2392.60     2406.94     56.35 o
   1   4  13      249.82      309.92     20.17 o
   2   4  13      222.62      166.27     14.49 o
   3   4  13      361.01      308.35     10.50 o
   4   4  13      327.26      288.97     10.58 o
   5   4  13      358.25      410.93     12.79 o
   6   4  13      187.20      172.32     11.71 o
   7   4  13       62.45       77.36     12.28 o
   8   4  13       44.00       65.31     12.37 o
   9   4  13        3.69      -13.77     13.77 o
  10   4  13        2.40       -1.09     12.78 o
  11   4  13        5.92       10.11     11.58 o
   1   5  13      100.58      130.82     16.58 o
   2   5  13      326.49      279.50     16.94 o
   3   5  13     1606.81     1612.20     26.07 o
   4   5  13     1100.98     1169.92     28.24 o
   5   5  13      985.97     1002.32     22.71 o
   6   5  13     3009.54     3234.81     39.38 o
   7   5  13      152.86      123.76     13.70 o
   8   5  13        1.61        6.88     12.43 o
   9   5  13       64.57       42.55     13.07 o
  10   5  13      873.10      843.71     37.15 o
   0   6  13    12325.28    13108.88    136.26 o
   1   6  13     3725.97     3924.03     43.48 o
   2   6  13     1556.24     1581.73     29.30 o
   3   6  13      426.75      404.50     16.87 o
   4   6  13        6.89        1.66     12.77 o
   5   6  13      151.86      148.49     15.81 o
   6   6  13      103.54      100.67     18.41 o
   7   6  13      926.60      936.82     34.00 o
   8   6  13     1998.37     2013.95     45.86 o
   9   6  13      994.92      921.18     43.48 o
  10   6  13      220.69      200.68     24.74 o
   1   7  13      870.54      934.07     26.04 o
   2   7  13     3482.97     3650.18     48.13 o
   3   7  13      788.60      879.22     20.41 o
   4   7  13      206.12      219.08     17.00 o
   5   7  13      209.32      216.55     17.09 o
   6   7  13      166.27      121.54     19.86 o
   7   7  13       87.81       73.50     19.11 o
   8   7  13        0.24        3.10     15.77 o
   9   7  13      107.09      102.46     18.67 o
   0   8  13     1394.72     1373.29     35.07 o
   1   8  13      591.87      579.97     19.52 o
   2   8  13      198.90      245.65     16.15 o
   3   8  13      290.65      292.04     15.50 o
   4   8  13      504.61      490.44     17.28 o
   5   8  13       11.54        8.10     13.41 o
   6   8  13       26.12        9.58     17.08 o
   7   8  13      101.62       91.26     17.54 o
   8   8  13      155.09      144.06     15.23 o
   9   8  13        4.20       25.68     27.86 o
   1   9  13      175.01      176.15     19.79 o
   2   9  13      482.16      484.22     22.74 o
   3   9  13     1550.73     1659.01     37.02 o
   4   9  13     1117.00     1213.87     33.23 o
   5   9  13      707.25      684.66     21.90 o
   6   9  13       70.63       84.50     16.46 o
   7   9  13      107.86      142.01     14.48 o
   8   9  13       60.31       78.35     18.11 o
   0  10  13      304.46      275.44     25.38 o
   1  10  13      413.88      468.46     18.00 o
   2  10  13      840.24      874.74     22.42 o
   3  10  13      408.86      404.18     26.59 o
   4  10  13       42.87       27.59     14.81 o
   5  10  13      579.45      603.24     26.84 o
   6  10  13      552.56      564.91     27.11 o
   7  10  13      207.09      169.84     28.46 o
   1  11  13      252.90      241.61     17.28 o
   2  11  13      756.63      803.88     22.11 o
   3  11  13      191.47      194.89     13.25 o
   4  11  13      309.69      277.57     14.78 o
   5  11  13        4.68      -12.72     12.72 o
   0  12  13      116.47      161.56     16.33 o
   1  12  13       24.59       13.05     10.93 o
   2  12  13        0.30       -1.70     14.88 o
   3  12  13       53.58       28.45     22.45 o
   0   0  14     1378.30     1275.83     42.51 o
   1   0  14    46754.42    47914.73    395.01 o
   2   0  14     1178.40     1225.88     31.35 o
   3   0  14      666.24      701.63     23.13 o
   4   0  14      533.28      520.65     19.95 o
   5   0  14     5357.55     5913.44     60.00 o
   6   0  14        4.35       19.66     19.89 o
   7   0  14     2616.07     2730.04     53.05 o
   8   0  14      435.83      419.72     25.09 o
   9   0  14      505.62      555.10     31.18 o
  10   0  14      255.27      307.51     19.77 o
  11   0  14        0.78       11.78     11.92 o
   1   1  14     1496.34     1497.32     22.03 o
   2   1  14       59.45       82.73      9.36 o
   3   1  14    11590.88    12395.68    109.18 o
   4   1  14        0.01       16.17      9.61 o
   5   1  14     4643.22     4748.22     57.10 o
   6   1  14      311.35      310.65     15.38 o
   7   1  14       40.49       45.20     15.12 o
   8   1  14      115.94      136.38     15.31 o
   9   1  14      847.80      811.55     19.72 o
  10   1  14       14.00       22.57     12.09 o
  11   1  14      476.06      432.13     14.52 o
   0   2  14       47.40       81.61     13.17 o
   1   2  14       41.73       74.35     11.77 o
   2   2  14      384.30      348.37     12.90 o
   3   2  14     1323.22     1269.28     21.76 o
   4   2  14        4.15       11.99      9.95 o
   5   2  14     1166.71     1262.54     23.13 o
   6   2  14       24.37       20.26     11.57 o
   7   2  14       66.21       60.18     13.56 o
   8   2  14      175.47      147.09     15.56 o
   9   2  14       81.86       85.95     14.65 o
  10   2  14       22.18        9.70     11.32 o
  11   2  14        0.36       18.58     11.80 o
   1   3  14      650.18      625.40     17.94 o
   2   3  14      278.96      248.55     12.93 o
   3   3  14     1130.29     1091.27     16.75 o
   4   3  14        7.31        5.01     10.12 o
   5   3  14     5900.58     6263.21     71.59 o
   6   3  14     1052.79     1101.65     21.67 o
   7   3  14      281.08      270.23     14.71 o
   8   3  14        5.72        2.17     11.88 o
   9   3  14      709.59      708.01     32.35 o
  10   3  14       83.96       64.38     10.81 o
  11   3  14      881.94      764.11     17.42 o
   0   4  14      555.79      530.02     31.97 o
   1   4  14     6856.45     6745.37     90.79 o
   2   4  14      241.84      243.12     13.23 o
   3   4  14     2732.51     2801.33     45.53 o
   4   4  14      276.74      240.17     11.48 o
   5   4  14     2298.60     2493.27     49.00 o
   6   4  14       17.85       22.87     11.72 o
   7   4  14     1363.96     1377.32     29.16 o
   8   4  14        3.56       -0.81     12.94 o
   9   4  14      441.15      436.78     25.07 o
  10   4  14        0.00       24.11     12.33 o
  11   4  14       85.64       69.60     22.46 o
   1   5  14     1549.85     1410.00     28.57 o
   2   5  14       95.98      109.60     13.80 o
   3   5  14     2023.62     2021.14     30.98 o
   4   5  14       16.44       25.95     12.04 o
   5   5  14      339.81      377.07     17.34 o
   6   5  14      216.41      235.15     15.80 o
   7   5  14      220.93      213.67     15.62 o
   8   5  14       23.24       29.06     14.53 o
   9   5  14      173.19      172.95     18.10 o
  10   5  14       97.43      120.46     14.72 o
   0   6  14      217.13      217.35     21.79 o
   1   6  14      185.33      182.15     15.92 o
   2   6  14      108.04      102.81     16.64 o
   3   6  14      177.68      218.42     15.30 o
   4   6  14      286.61      262.41     15.28 o
   5   6  14      152.34      136.46     15.46 o
   6   6  14        5.65      -13.03     18.19 o
   7   6  14      236.71      220.56     22.48 o
   8   6  14       63.23       83.14     15.73 o
   9   6  14      135.62      148.69     15.21 o
  10   6  14        0.05      -18.64     18.64 o
   1   7  14     1161.45     1206.97     23.16 o
   2   7  14      105.76      109.64     13.97 o
   3   7  14      228.56      233.73     16.06 o
   4   7  14       88.19       91.71     14.21 o
   5   7  14      281.18      287.45     17.78 o
   6   7  14       44.99       34.33     20.53 o
   7   7  14      374.00      363.13     21.70 o
   8   7  14       10.41       17.24     14.86 o
   9   7  14      682.66      567.10     30.09 o
   0   8  14       67.06       70.05     17.47 o
   1   8  14     2092.39     2257.31     30.06 o
   2   8  14        0.02       -4.47     14.49 o
   3   8  14      194.72      213.10     16.33 o
   4   8  14        6.93       16.80     13.42 o
   5   8  14      118.53      135.28     13.96 o
   6   8  14        1.17        1.89     17.50 o
   7   8  14     1517.36     1572.72     44.43 o
   8   8  14       21.87       28.40     11.90 o
   1   9  14      110.07      113.21     13.40 o
   2   9  14      236.96      262.89     17.59 o
   3   9  14     1135.67     1129.72     25.71 o
   4   9  14       58.14       74.53     14.63 o
   5   9  14      216.72      250.34     20.26 o
   6   9  14        9.81       32.65     15.66 o
   7   9  14       93.32       82.31     17.61 o
   0  10  14       26.96       53.81     28.75 o
   1  10  14       88.09       95.64     13.53 o
   2  10  14       23.54       15.69     12.20 o
   3  10  14       31.55       28.57     13.21 o
   4  10  14       28.47       37.53     13.79 o
   5  10  14      135.79      148.62     18.39 o
   6  10  14        7.46        9.65     13.11 o
   1  11  14       28.27       40.20     11.70 o
   2  11  14       24.58       37.76     11.01 o
   3  11  14      997.20      948.88     21.18 o
   4  11  14        0.30      -13.70     13.70 o
   0  12  14        8.44       14.70     16.04 o
   1  12  14      562.27      504.70     24.72 o
   1   1  15      145.78      142.24     10.49 o
   2   1  15     2586.38     2523.52     24.53 o
   3   1  15       87.51      105.77      9.78 o
   4   1  15       48.52       72.17     11.59 o
   5   1  15     1968.64     2241.62     26.21 o
   6   1  15     1353.86     1500.60     37.00 o
   7   1  15      667.76      699.43     21.52 o
   8   1  15        3.84       -1.27     13.19 o
   9   1  15      348.19      361.09     16.34 o
  10   1  15      519.51      523.93     15.05 o
  11   1  15      332.67      276.44     14.89 o
   0   2  15     2905.33     2922.77     39.75 o
   1   2  15     5855.95     5896.56     69.36 o
   2   2  15     3522.68     3734.04     42.65 o
   3   2  15        2.38       -3.48      9.07 o
   4   2  15       59.18       70.30     10.28 o
   5   2  15     3104.87     3136.45     38.42 o
   6   2  15     1537.38     1593.84     24.90 o
   7   2  15      459.19      469.81     18.35 o
   8   2  15      168.52      161.67     13.35 o
   9   2  15       38.05       40.90     12.09 o
  10   2  15       93.13       78.48     10.97 o
  11   2  15      141.25      119.40     11.87 o
   1   3  15       13.75        5.06      9.91 o
   2   3  15        1.60       -7.77     11.05 o
   3   3  15     1779.26     1780.87     22.72 o
   4   3  15     2698.94     2906.52     33.19 o
   5   3  15     1578.45     1755.28     31.36 o
   6   3  15      106.81      109.89     11.97 o
   7   3  15       17.73       19.90     12.49 o
   8   3  15        0.11        2.18     12.53 o
   9   3  15       20.14       27.70     11.94 o
  10   3  15        1.94       14.03     10.69 o
  11   3  15       62.20       69.59     15.49 o
   0   4  15      161.58      139.94     16.75 o
   1   4  15      806.32      732.03     20.50 o
   2   4  15      271.81      268.56     13.53 o
   3   4  15      538.01      604.24     18.63 o
   4   4  15      154.58      162.61     12.41 o
   5   4  15      111.26       92.06     13.53 o
   6   4  15      160.91      168.48     15.72 o
   7   4  15       19.94       30.25     15.06 o
   8   4  15       24.72       18.88     13.61 o
   9   4  15       14.41       -1.42     14.65 o
  10   4  15        1.83        9.35     18.09 o
   1   5  15       65.06       58.36     17.37 o
   2   5  15      159.91      184.19     14.01 o
   3   5  15       37.82       25.53     13.61 o
   4   5  15     1362.33     1473.07     25.87 o
   5   5  15     2628.91     2673.55     44.87 o
   6   5  15      208.12      192.25     14.47 o
   7   5  15      939.00      882.61     21.68 o
   8   5  15       52.23       78.11     19.92 o
   9   5  15      376.65      387.38     22.62 o
  10   5  15      140.45      110.36     23.34 o
   0   6  15     3556.38     3632.27     59.06 o
   1   6  15      587.65      652.29     23.55 o
   2   6  15       11.12       20.60     14.32 o
   3   6  15       63.39       51.43     13.17 o
   4   6  15        7.32       -6.44     13.26 o
   5   6  15       43.63       21.23     14.83 o
   6   6  15       80.08       94.93     17.98 o
   7   6  15      705.57      784.93     34.17 o
   8   6  15     1324.14     1230.35     24.76 o
   9   6  15      805.42      768.76     26.81 o
   1   7  15      416.44      410.35     16.19 o
   2   7  15       11.65       16.23     11.93 o
   3   7  15      249.64      313.60     16.53 o
   4   7  15        1.81        3.48     13.77 o
   5   7  15       35.33       11.38     13.29 o
   6   7  15      346.63      319.77     18.61 o
   7   7  15      121.87      139.48     17.29 o
   8   7  15        3.48        9.06     12.43 o
   9   7  15        0.25       16.04     22.43 o
   0   8  15     1597.61     1698.20     34.14 o
   1   8  15      432.22      431.95     17.01 o
   2   8  15       14.27        8.07     12.76 o
   3   8  15      258.40      285.32     16.87 o
   4   8  15      275.88      263.18     16.21 o
   5   8  15      380.96      377.44     20.62 o
   6   8  15        0.49       28.33     15.11 o
   7   8  15       47.65       65.10     20.29 o
   8   8  15       66.06       74.07     12.79 o
   1   9  15      221.08      234.44     13.42 o
   2   9  15      470.32      464.03     17.45 o
   3   9  15      918.98      947.40     30.78 o
   4   9  15      543.71      545.63     20.79 o
   5   9  15      313.09      294.03     21.07 o
   6   9  15        4.77       24.45     14.61 o
   7   9  15       17.58       23.24     12.80 o
   0  10  15      316.81      331.71     25.10 o
   1  10  15      263.08      235.34     13.38 o
   2  10  15      683.49      641.79     16.78 o
   3  10  15      200.81      181.87     13.90 o
   4  10  15       36.69       28.95     12.23 o
   5  10  15      145.31       96.37     14.87 o
   6  10  15      364.81      343.41     22.55 o
   1  11  15      109.68      137.17     12.49 o
   2  11  15      298.88      334.93     12.19 o
   3  11  15      273.11      268.96     12.25 o
   4  11  15       17.93      -10.13     24.63 o
   0   0  16    33106.84    33919.91    159.97 o
   1   0  16       54.08       67.07     12.47 o
   2   0  16     1997.98     1996.19     35.49 o
   3   0  16        5.67       25.88     18.74 o
   4   0  16     5502.32     5923.33    121.47 o
   5   0  16      857.28      886.15     28.76 o
   6   0  16     3870.44     3973.73     74.52 o
   7   0  16      227.73      219.44     21.26 o
   8   0  16      846.80      930.95     30.77 o
   9   0  16        8.23        7.82     16.97 o
  10   0  16       25.64       -1.30     14.11 o
  11   0  16      223.89      191.12     27.55 o
   1   1  16        0.32       -3.11      8.98 o
   2   1  16     3012.97     3141.27     30.92 o
   3   1  16       52.78       56.40     11.67 o
   4   1  16     5835.63     5883.77     60.97 o
   5   1  16      271.97      270.52     14.83 o
   6   1  16      158.20      197.93     20.08 o
   7   1  16       35.20       33.99     14.53 o
   8   1  16      612.63      581.81     18.18 o
   9   1  16      115.94      121.59     12.70 o
  10   1  16      353.59      362.79     11.97 o
  11   1  16       16.13       35.67     12.16 o
   0   2  16     1066.11     1035.77     23.64 o
   1   2  16      109.54       98.01     11.58 o
   2   2  16      535.96      529.20     19.78 o
   3   2  16        0.40        1.41     11.31 o
   4   2  16        2.71       13.03     11.51 o
   5   2  16      169.29      183.41     15.30 o
   6   2  16      606.31      611.86     21.84 o
   7   2  16      200.27      215.50     15.60 o
   8   2  16      181.06      203.25     13.06 o
   9   2  16       53.97       52.06     12.39 o
  10   2  16        0.85       16.00     10.17 o
   1   3  16        4.43      -11.65     11.65 o
   2   3  16        2.38       -5.75     12.13 o
   3   3  16      225.57      234.89     13.42 o
   4   3  16     2508.70     2626.92     35.25 o
   5   3  16      198.22      240.77     16.54 o
   6   3  16     2105.79     2256.16     27.67 o
   7   3  16      191.39      195.80     14.28 o
   8   3  16        7.38       17.29     12.80 o
   9   3  16      251.70      273.31     16.35 o
  10   3  16      707.19      695.66     16.31 o
   0   4  16     6197.05     6417.17     59.20 o
   1   4  16      472.14      464.93     18.16 o
   2   4  16     2755.42     2826.02     28.87 o
   3   4  16      145.64      141.39     12.88 o
   4   4  16      597.84      572.61     16.73 o
   5   4  16        4.18        9.62     14.59 o
   6   4  16     2566.30     2653.26     37.10 o
   7   4  16        7.51       16.13     14.43 o
   8   4  16      747.22      838.88     24.02 o
   9   4  16        4.11        5.40     12.34 o
  10   4  16      323.02      337.82     21.68 o
   1   5  16        2.23       15.51     15.77 o
   2   5  16     6542.70     6748.33     53.79 o
   3   5  16      402.02      410.88     17.17 o
   4   5  16      996.50      969.23     20.88 o
   5   5  16       70.60       77.64     13.74 o
   6   5  16      282.30      295.88     15.68 o
   7   5  16       94.79       99.10     18.16 o
   8   5  16       10.16        4.80     17.27 o
   9   5  16       64.37       34.91     21.36 o
  10   5  16      292.78      334.46     40.99 o
   0   6  16       82.45       69.72     20.46 o
   1   6  16      185.35      265.32     17.11 o
   2   6  16       73.85       46.15     14.68 o
   3   6  16      252.73      220.27     14.69 o
   4   6  16      515.54      510.50     17.69 o
   5   6  16       32.07       44.14     15.00 o
   6   6  16      183.48      207.13     22.19 o
   7   6  16       70.87       36.90     18.98 o
   8   6  16      189.23      164.30     18.78 o
   9   6  16       31.13       62.84     28.76 o
   1   7  16      236.47      252.35     15.32 o
   2   7  16     2344.80     2393.81     29.63 o
   3   7  16        3.76       -0.26     12.45 o
   4   7  16     1196.38     1292.52     25.17 o
   5   7  16       71.59       63.26     12.86 o
   6   7  16      817.68      813.81     23.33 o
   7   7  16        0.43      -15.10     15.10 o
   8   7  16        7.91        4.98     22.06 o
   0   8  16     2211.47     2355.54     42.42 o
   1   8  16        4.61       -7.18     12.86 o
   2   8  16     1092.33     1153.45     22.20 o
   3   8  16        1.16       14.47     13.03 o
   4   8  16       14.13        3.91     12.41 o
   5   8  16       21.84       11.98     13.39 o
   6   8  16      717.70      793.90     29.42 o
   7   8  16        7.80        8.76     12.34 o
   1   9  16      294.00      285.32     12.67 o
   2   9  16      481.28      482.21     16.98 o
   3   9  16       45.45       43.85     12.42 o
   4   9  16     1147.15     1158.04     24.06 o
   5   9  16       20.36       25.15     16.70 o
   6   9  16        7.22      -14.04     14.04 o
   0  10  16        0.20      -12.25     16.48 o
   1  10  16       12.67       16.42     12.91 o
   2  10  16        7.35       -1.67     10.83 o
   3  10  16       39.34       11.10     11.73 o
   4  10  16        0.24       15.24     12.94 o
   5  10  16        4.53        6.07     17.44 o
   1  11  16       12.36        4.39     10.29 o
   2  11  16      181.02      158.11     12.34 o
   3  11  16        2.02       -8.10     11.14 o
   1   1  17     2704.92     2781.57     33.30 o
   2   1  17      576.99      537.09     15.68 o
   3   1  17     1043.57     1078.38     29.02 o
   4   1  17     1767.22     1917.72     25.74 o
   5   1  17      288.25      309.65     15.21 o
   6   1  17     2289.59     2485.48     39.12 o
   7   1  17      392.00      382.91     16.58 o
   8   1  17        0.21        5.36     12.33 o
   9   1  17      582.91      609.05     15.36 o
  10   1  17      815.92      823.48     31.76 o
   0   2  17    13025.43    13178.64     84.63 o
   1   2  17     1819.50     1790.51     31.13 o
   2   2  17     1475.56     1441.21     29.48 o
   3   2  17      299.69      314.07     15.14 o
   4   2  17      539.60      631.08     17.99 o
   5   2  17     1108.55     1186.41     25.33 o
   6   2  17      405.25      408.09     15.83 o
   7   2  17     1348.07     1479.54     25.70 o
   8   2  17      264.64      285.02     12.36 o
   9   2  17      226.74      222.69     14.01 o
  10   2  17      180.00      200.02     14.82 o
   1   3  17       23.02       10.57     11.86 o
   2   3  17     1209.10     1223.37     22.26 o
   3   3  17     2398.00     2536.84     29.19 o
   4   3  17      387.38      442.23     18.52 o
   5   3  17     1335.62     1445.96     27.43 o
   6   3  17      359.99      364.75     16.82 o
   7   3  17       12.24       25.54     14.58 o
   8   3  17       11.36        3.33     13.34 o
   9   3  17       22.14       16.11     11.16 o
  10   3  17      111.91       82.78     10.07 o
   0   4  17        5.11      -10.96     16.10 o
   1   4  17      318.58      351.36     14.19 o
   2   4  17      116.58       74.46     12.64 o
   3   4  17      224.79      210.14     12.86 o
   4   4  17      133.59      157.51     15.20 o
   5   4  17      563.28      603.26     32.66 o
   6   4  17       44.44       48.74     13.61 o
   7   4  17        7.76       20.54     14.21 o
   8   4  17      411.64      386.40     18.85 o
   9   4  17      124.72      118.47     14.16 o
  10   4  17        6.72       17.39     23.07 o
   1   5  17      126.07       99.72     16.08 o
   2   5  17      714.12      719.59     16.93 o
   3   5  17      653.46      606.98     18.52 o
   4   5  17     1344.84     1305.55     21.84 o
   5   5  17      643.69      642.45     28.32 o
   6   5  17      406.46      426.35     21.97 o
   7   5  17       43.85       40.64     19.83 o
   8   5  17      102.44       85.28     22.66 o
   9   5  17        1.83        6.74     11.37 o
   0   6  17      200.24      161.16     22.12 o
   1   6  17      489.32      484.77     19.47 o
   2   6  17      748.99      743.31     20.34 o
   3   6  17        4.42        9.88     12.53 o
   4   6  17        2.39      -10.32     12.12 o
   5   6  17        0.71       -5.98     16.56 o
   6   6  17      653.25      583.37     24.70 o
   7   6  17      662.60      700.98     28.70 o
   8   6  17      234.39      211.25     25.74 o
   9   6  17      271.30      270.85     19.48 o
   1   7  17       23.68       23.20     12.18 o
   2   7  17      335.55      352.68     14.45 o
   3   7  17      264.34      269.16     15.34 o
   4   7  17      544.90      592.04     17.25 o
   5   7  17      315.85      347.45     16.76 o
   6   7  17        3.01       -9.97     13.26 o
   7   7  17        7.06        1.47     17.49 o
   8   7  17        0.02        4.89     14.78 o
   0   8  17      944.90      797.79     25.01 o
   1   8  17      224.39      200.51     11.96 o
   2   8  17       46.50       50.12     12.00 o
   3   8  17      259.23      278.82     14.22 o
   4   8  17      426.77      430.01     17.00 o
   5   8  17       93.61      101.93     15.46 o
   6   8  17       12.80       19.99     13.85 o
   7   8  17       39.77       51.95     14.92 o
   1   9  17      102.82       67.12     11.02 o
   2   9  17      393.01      421.58     14.50 o
   3   9  17      385.11      359.87     16.64 o
   4   9  17       67.12       65.12     10.99 o
   5   9  17      169.50      170.01     13.59 o
   6   9  17       36.82       26.46     13.98 o
   0  10  17      297.24      340.86     19.58 o
   1  10  17      109.74      115.14     12.01 o
   2  10  17      196.75      227.70     11.61 o
   3  10  17       75.38       54.27     10.60 o
   4  10  17       30.65        8.56     16.31 o
   1  11  17       62.67       54.62     10.28 o
   0   0  18      370.36      330.18     24.25 o
   1   0  18     7301.93     7532.49    115.36 o
   2   0  18      255.14      295.57     21.59 o
   3   0  18      610.71      597.35     28.15 o
   4   0  18      551.70      530.25     28.20 o
   5   0  18      386.05      420.49     22.81 o
   6   0  18      310.03      336.00     20.73 o
   7   0  18      609.32      650.04     32.48 o
   8   0  18      269.83      246.17     20.33 o
   9   0  18      329.88      331.65     18.60 o
  10   0  18       14.98       -2.61     14.98 o
   1   1  18       90.45       74.13     12.02 o
   2   1  18      166.40      168.49     13.22 o
   3   1  18      456.26      464.32     17.78 o
   4   1  18        2.88        6.51     13.43 o
   5   1  18      575.09      681.45     21.15 o
   6   1  18      240.21      279.89     16.42 o
   7   1  18       44.93       37.67     12.79 o
   8   1  18       17.24       16.26     11.90 o
   9   1  18      271.85      249.98     12.26 o
  10   1  18       32.21       38.15     12.10 o
   0   2  18       18.49       60.86     19.40 o
   1   2  18      548.62      558.50     17.24 o
   2   2  18       84.01       81.50     12.07 o
   3   2  18      164.78      153.00     14.35 o
   4   2  18      326.70      369.39     18.54 o
   5   2  18       15.03       42.27     13.65 o
   6   2  18       31.66       32.89     13.97 o
   7   2  18       11.96       14.52     11.63 o
   8   2  18      220.80      210.24     13.28 o
   9   2  18       15.74       19.82     10.71 o
  10   2  18       45.05       54.80     10.73 o
   1   3  18       14.73       19.00     12.74 o
   2   3  18      302.01      316.18     15.15 o
   3   3  18     1117.25     1158.64     22.17 o
   4   3  18      100.05      117.88     16.68 o
   5   3  18     3001.96     3405.99     50.14 o
   6   3  18      323.18      386.10     17.84 o
   7   3  18       61.74       44.52     14.44 o
   8   3  18        5.94        3.93     11.91 o
   9   3  18      275.78      236.75     14.73 o
   0   4  18      819.20      777.17     28.82 o
   1   4  18     4143.42     4311.67     44.14 o
   2   4  18        8.40       16.24     11.05 o
   3   4  18      889.39      832.13     18.56 o
   4   4  18        0.57        7.47     12.55 o
   5   4  18     1102.96     1166.33     25.42 o
   6   4  18       33.11       33.27     13.96 o
   7   4  18      857.96      903.20     24.52 o
   8   4  18        7.63       17.42     12.46 o
   9   4  18      138.75       80.74     12.26 o
   1   5  18      850.62      888.60     20.03 o
   2   5  18        1.69       10.09     10.91 o
   3   5  18      381.32      458.15     15.81 o
   4   5  18      320.98      317.50     13.09 o
   5   5  18       56.97       78.17     13.56 o
   6   5  18       15.14        0.50     16.63 o
   7   5  18       88.22       92.76     16.86 o
   8   5  18        3.29      -15.33     20.17 o
   9   5  18       89.64      106.25     17.43 o
   0   6  18      136.33      100.94     18.62 o
   1   6  18      775.46      816.55     22.76 o
   2   6  18        7.17       -1.93     13.10 o
   3   6  18       42.92       42.88     12.58 o
   4   6  18       24.54       14.59     12.33 o
   5   6  18      446.82      493.80     18.66 o
   6   6  18       31.19       20.03     18.04 o
   7   6  18       16.97       25.33     14.30 o
   8   6  18       79.26       94.01     15.69 o
   1   7  18      477.73      498.24     16.93 o
   2   7  18      320.61      342.16     13.73 o
   3   7  18     1107.48     1265.28     21.68 o
   4   7  18      228.64      238.43     15.04 o
   5   7  18      588.36      596.11     19.90 o
   6   7  18       43.30       61.26     14.50 o
   7   7  18      118.89      119.91     13.91 o
   0   8  18        0.06        6.54     18.27 o
   1   8  18     1233.48     1214.06     24.54 o
   2   8  18       21.33       29.20     10.91 o
   3   8  18      411.42      419.20     15.88 o
   4   8  18       41.61       28.44     10.44 o
   5   8  18      199.14      234.29     15.14 o
   6   8  18        0.06       19.03     16.28 o
   1   9  18        1.13       -9.65      9.65 o
   2   9  18      137.83      147.18     10.48 o
   3   9  18      731.99      764.34     21.19 o
   4   9  18       13.23       14.26     12.28 o
   5   9  18      287.16      244.41     15.33 o
   0  10  18       67.49       54.03     15.27 o
   1  10  18        6.30      -10.80     10.80 o
   2  10  18       22.54       31.15     10.61 o
   3  10  18       18.80       -5.89     14.34 o
   1   1  19       15.36        0.59     12.43 o
   2   1  19     1903.28     1918.41     28.59 o
   3   1  19      352.28      324.90     16.34 o
   4   1  19       15.29       25.11     14.12 o
   5   1  19     1509.81     1530.11     42.43 o
   6   1  19      436.38      449.79     18.18 o
   7   1  19      357.68      345.28     17.55 o
   8   1  19       13.47      -11.09     11.18 o
   9   1  19      398.13      405.05     14.81 o
   0   2  19     3453.48     3463.16     64.09 o
   1   2  19     6742.20     7142.43     49.36 o
   2   2  19     2031.20     2050.69     32.53 o
   3   2  19       45.11       40.13     14.44 o
   4   2  19       17.28       10.44     17.36 o
   5   2  19     1285.43     1409.82     35.13 o
   6   2  19     1627.02     1669.05     52.87 o
   7   2  19      679.90      636.79     23.64 o
   8   2  19      411.29      372.05     16.71 o
   9   2  19      111.00      124.71     14.07 o
   1   3  19     1004.10     1058.32     21.32 o
   2   3  19      277.76      266.27     15.23 o
   3   3  19     2214.87     2283.36     37.02 o
   4   3  19     1819.70     1925.15     44.48 o
   5   3  19     1165.24     1252.18     33.53 o
   6   3  19       34.52       55.20     15.77 o
   7   3  19       44.45       62.57     15.51 o
   8   3  19       80.13       34.51     11.98 o
   9   3  19      116.43       83.32     10.62 o
   0   4  19      565.61      622.05     26.36 o
   1   4  19        5.02       -2.48     11.11 o
   2   4  19      127.19      128.95     12.77 o
   3   4  19      232.52      254.13     14.49 o
   4   4  19        0.16       -8.45     14.04 o
   5   4  19      314.74      321.66     17.07 o
   6   4  19       57.76       51.01     17.20 o
   7   4  19      150.52      147.00     16.26 o
   8   4  19      117.35       84.34     12.64 o
   9   4  19      147.88      130.72     17.06 o
   1   5  19       23.07        9.84     11.22 o
   2   5  19      135.65      148.85     13.18 o
   3   5  19      436.24      428.33     14.87 o
   4   5  19      701.99      635.80     18.69 o
   5   5  19      822.35      913.17     33.59 o
   6   5  19       47.65       52.78     17.80 o
   7   5  19        0.75      -14.05     19.78 o
   8   5  19        6.78      -12.35     12.35 o
   0   6  19     2773.39     2847.17     50.08 o
   1   6  19     1810.93     1898.90     30.18 o
   2   6  19      204.02      211.88     14.60 o
   3   6  19       84.28       83.92     12.32 o
   4   6  19      112.27      111.38     14.00 o
   5   6  19      571.15      564.08     20.49 o
   6   6  19      116.51       78.35     17.05 o
   7   6  19      250.44      266.57     18.04 o
   8   6  19      401.96      343.11     28.84 o
   1   7  19      576.51      551.05     15.32 o
   2   7  19      367.32      400.88     14.09 o
   3   7  19     1372.50     1296.74     20.52 o
   4   7  19      237.43      264.71     13.53 o
   5   7  19       36.70       29.58     11.53 o
   6   7  19        9.55       21.72     12.90 o
   7   7  19       54.80       68.75     28.25 o
   0   8  19      124.91       59.96     16.15 o
   1   8  19       32.57       35.12      9.90 o
   2   8  19       41.79       35.51      9.53 o
   3   8  19       56.65       37.49     10.09 o
   4   8  19       39.63       52.13     10.48 o
   5   8  19        0.31       25.14     11.94 o
   6   8  19       29.34       31.12     17.85 o
   1   9  19       38.59       15.61      9.71 o
   2   9  19       62.64       66.07      9.64 o
   3   9  19      112.80      109.20     11.63 o
   4   9  19      248.09      261.95     11.67 o
   0  10  19       11.81       -3.88     19.58 o
   1  10  19       49.30       29.41     10.51 o
   2  10  19      238.05      231.08     13.81 o
   0   0  20     5940.76     6469.30    141.27 o
   1   0  20       68.72       43.21     15.85 o
   2   0  20       52.48       53.08     18.77 o
   3   0  20        1.71       -8.94     18.45 o
   4   0  20      117.35      103.48     19.06 o
   5   0  20       49.17       44.83     25.55 o
   6   0  20       26.98       44.72     20.55 o
   7   0  20      351.02      372.83     25.79 o
   8   0  20     1042.19     1128.08     31.05 o
   9   0  20        2.85      -16.14     16.14 o
   1   1  20        1.67       11.43     13.81 o
   2   1  20       94.27       83.33     13.42 o
   3   1  20       73.95       69.39     13.57 o
   4   1  20      237.17      255.94     16.53 o
   5   1  20       24.90       36.22     16.30 o
   6   1  20     1003.70     1053.04     24.40 o
   7   1  20      135.24      103.96     12.50 o
   8   1  20        2.65        0.42     11.51 o
   9   1  20       18.22       10.78     11.59 o
   0   2  20     1527.48     1508.05     40.65 o
   1   2  20       50.46       56.80     14.44 o
   2   2  20      104.89      114.74     15.26 o
   3   2  20      268.07      297.26     17.17 o
   4   2  20      431.81      439.54     22.75 o
   5   2  20      155.81      193.61     19.44 o
   6   2  20       80.46      105.31     17.79 o
   7   2  20       77.81       71.34     12.42 o
   8   2  20       11.77       -4.80     10.85 o
   9   2  20       20.62       38.05     13.34 o
   1   3  20       44.17       36.05     14.02 o
   2   3  20      210.37      237.65     15.56 o
   3   3  20       37.67       46.57     16.69 o
   4   3  20     3452.74     3718.73     72.99 o
   5   3  20      324.76      346.15     20.12 o
   6   3  20      458.74      435.61     21.78 o
   7   3  20      227.59      207.56     13.72 o
   8   3  20       89.46       79.44     10.40 o
   9   3  20       69.75       80.76     47.91 o
   0   4  20      846.51      826.44     34.76 o
   1   4  20        1.16       11.53     12.34 o
   2   4  20     1579.78     1598.89     24.15 o
   3   4  20      243.04      255.21     14.26 o
   4   4  20       45.81       40.20     14.50 o
   5   4  20        3.03       13.45     13.40 o
   6   4  20     1386.45     1391.88     26.04 o
   7   4  20        0.10      -12.96     12.96 o
   8   4  20      183.30      149.00     12.82 o
   1   5  20       36.18       29.97     11.75 o
   2   5  20      665.88      589.78     17.01 o
   3   5  20       49.48       39.77     12.71 o
   4   5  20      288.85      314.52     16.51 o
   5   5  20        7.00       -7.00     15.56 o
   6   5  20       39.14       95.95     20.24 o
   7   5  20       92.84       77.23     15.76 o
   8   5  20        9.17       15.74     19.09 o
   0   6  20      209.45      173.57     18.48 o
   1   6  20       28.14       44.35     12.50 o
   2   6  20       36.07       41.07     13.95 o
   3   6  20      145.95      141.86     13.14 o
   4   6  20      140.65      128.72     15.37 o
   5   6  20       29.19       28.52     13.25 o
   6   6  20       47.09       11.84     14.67 o
   7   6  20       11.41        9.70     14.84 o
   1   7  20      239.72      259.63     11.71 o
   2   7  20      634.06      615.96     15.94 o
   3   7  20        5.35        4.93     11.42 o
   4   7  20      363.39      311.47     14.64 o
   5   7  20       46.29       35.06     12.15 o
   6   7  20      359.45      317.79     15.91 o
   0   8  20      796.79      910.69     30.69 o
   1   8  20        6.08       -9.06      9.18 o
   2   8  20      468.07      485.49     12.95 o
   3   8  20       11.65       34.23     10.38 o
   4   8  20        6.59      -11.07     11.07 o
   5   8  20        9.82       14.35     21.36 o
   1   9  20       83.47       86.09      9.01 o
   2   9  20      146.37      160.68     10.37 o
   3   9  20       14.10        6.33     11.57 o
   1   1  21     1010.96     1022.87     23.54 o
   2   1  21        1.48       -2.46     13.83 o
   3   1  21      545.85      561.30     18.24 o
   4   1  21      775.06      924.73     28.98 o
   5   1  21      139.12       96.33     15.71 o
   6   1  21      486.45      556.98     23.40 o
   7   1  21      174.00      159.08     16.30 o
   8   1  21       11.00        5.68     11.38 o
   0   2  21     3324.03     3526.32     89.52 o
   1   2  21      337.12      308.43     17.69 o
   2   2  21      978.86      963.77     25.68 o
   3   2  21      264.04      274.63     18.51 o
   4   2  21      430.81      460.95     21.48 o
   5   2  21      326.27      349.37     19.58 o
   6   2  21      817.08      879.12     25.11 o
   7   2  21      406.75      349.01     16.71 o
   8   2  21      105.69       72.02     12.53 o
   1   3  21       16.99       -0.10     14.44 o
   2   3  21      146.02      121.23     14.68 o
   3   3  21      641.87      686.14     26.98 o
   4   3  21     1211.43     1269.10     35.84 o
   5   3  21      236.59      236.83     15.67 o
   6   3  21      270.27      245.64     16.02 o
   7   3  21       96.65       72.06     11.89 o
   8   3  21        8.67      -10.45     11.92 o
   0   4  21      992.54      900.09     31.88 o
   1   4  21        6.41        4.05     11.52 o
   2   4  21       67.58       82.57     11.58 o
   3   4  21      113.99       96.72     15.37 o
   4   4  21      431.63      471.91     17.01 o
   5   4  21       86.44       58.68     12.65 o
   6   4  21        5.82       15.14     12.09 o
   7   4  21       18.86        9.01     11.55 o
   8   4  21       60.57       32.11     22.18 o
   1   5  21      202.58      182.28     13.66 o
   2   5  21      239.52      205.67     13.23 o
   3   5  21     1104.22     1144.49     31.07 o
   4   5  21      319.80      295.46     18.88 o
   5   5  21      140.96      114.71     17.17 o
   6   5  21      404.65      355.04     19.94 o
   7   5  21       35.39       40.30     15.42 o
   0   6  21     2163.42     2046.36     47.45 o
   1   6  21      840.33      943.27     19.24 o
   2   6  21      324.29      335.61     14.85 o
   3   6  21      192.71      219.72     15.82 o
   4   6  21      102.47      127.51     15.00 o
   5   6  21       47.21       51.54     12.82 o
   6   6  21      238.70      211.19     15.03 o
   1   7  21      125.52       95.33     10.20 o
   2   7  21     1440.48     1454.12     22.75 o
   3   7  21      125.49      121.13     12.35 o
   4   7  21      159.69      171.88     13.53 o
   5   7  21       45.72       43.60     12.67 o
   0   8  21        4.55       19.76     16.99 o
   1   8  21        1.84       13.43      8.71 o
   2   8  21       10.45       17.43      8.79 o
   3   8  21       38.39       32.81     12.60 o
   4   8  21        2.71       -6.18     11.75 o
   1   9  21        2.55       11.15     11.62 o
   2   9  21       28.72       20.44     13.62 o
   0   0  22       57.09       49.69     28.90 o
   1   0  22     3290.28     3279.83     48.07 o
   2   0  22      172.27      199.37     20.52 o
   3   0  22      157.26      120.32     19.41 o
   4   0  22      214.14      218.14     19.89 o
   5   0  22      397.47      397.79     31.27 o
   6   0  22        7.24       11.21     21.07 o
   7   0  22      954.00      920.53     49.11 o
   8   0  22      190.72      217.18     22.26 o
   1   1  22       25.77       28.24     14.75 o
   2   1  22       69.47       64.71     13.90 o
   3   1  22      364.67      387.17     18.60 o
   4   1  22        0.58       -6.54     14.02 o
   5   1  22     1330.00     1448.18     41.80 o
   6   1  22       48.25       36.51     15.21 o
   7   1  22       77.66       53.66     13.29 o
   8   1  22        8.99       -3.86     16.50 o
   0   2  22       12.24        6.64     23.57 o
   1   2  22      363.48      332.28     21.40 o
   2   2  22       15.34       19.50     16.97 o
   3   2  22      583.44      601.56     23.41 o
   4   2  22       60.90       54.38     15.13 o
   5   2  22       11.51       -2.66     13.40 o
   6   2  22       50.26       15.60     15.69 o
   7   2  22        6.69        3.95     11.14 o
   8   2  22       54.79       52.97     11.25 o
   1   3  22      109.70      102.15     17.10 o
   2   3  22       54.82       53.64     13.78 o
   3   3  22      853.76      869.46     25.64 o
   4   3  22       10.78       27.42     14.45 o
   5   3  22      522.16      497.78     18.22 o
   6   3  22      283.11      255.80     13.85 o
   7   3  22        0.96       -5.00     11.32 o
   0   4  22     1004.18     1149.91     40.87 o
   1   4  22     3057.35     3144.64     40.82 o
   2   4  22       16.28       23.07     12.73 o
   3   4  22       81.10       85.99     14.88 o
   4   4  22       15.79       18.31     11.98 o
   5   4  22     1370.95     1400.31     39.76 o
   6   4  22       12.15       12.81     11.39 o
   7   4  22      666.92      543.78     21.57 o
   1   5  22      844.31      843.69     25.33 o
   2   5  22       14.85       25.28     14.28 o
   3   5  22     1605.42     1641.48     58.83 o
   4   5  22       96.28       89.48     14.38 o
   5   5  22      161.95      155.66     14.97 o
   6   5  22       53.38       24.61     13.92 o
   0   6  22      198.87      218.57     14.93 o
   1   6  22        0.22       14.61     11.20 o
   2   6  22        3.15       -8.80     11.38 o
   3   6  22        4.72        8.59     12.87 o
   4   6  22       56.96       44.15     11.85 o
   5   6  22       29.72        6.81     13.90 o
   6   6  22       18.21       24.70     16.00 o
   1   7  22      273.42      273.85     10.27 o
   2   7  22       77.67       72.39     10.58 o
   3   7  22      306.43      296.25     13.77 o
   4   7  22       37.35       36.91     11.23 o
   5   7  22      146.11      151.22     18.76 o
   0   8  22       17.96       14.53     12.33 o
   1   8  22      566.13      577.53     12.99 o
   2   8  22        4.24       21.26      9.94 o
   3   8  22       45.00       31.96     17.00 o
   1   1  23       29.02       27.49     14.05 o
   2   1  23      568.97      625.10     20.88 o
   3   1  23      158.60      171.64     15.60 o
   4   1  23        0.23       11.32     14.50 o
   5   1  23      716.97      783.44     22.51 o
   6   1  23       47.12       40.09     12.77 o
   7   1  23      169.00      161.70     12.99 o
   0   2  23      205.46      191.31     24.52 o
   1   2  23      925.35      999.51     24.37 o
   2   2  23      461.17      504.62     20.08 o
   3   2  23       37.25       54.82     14.58 o
   4   2  23        0.75       -5.27     13.78 o
   5   2  23      104.81       84.54     14.06 o
   6   2  23      390.46      430.89     17.88 o
   7   2  23       46.39       49.63     10.66 o
   1   3  23       19.92       14.94     13.12 o
   2   3  23       38.00        2.86     13.27 o
   3   3  23       10.09       12.62     12.97 o
   4   3  23      299.86      376.88     20.08 o
   5   3  23       98.41       81.40     12.35 o
   6   3  23        0.14       10.15     10.44 o
   7   3  23        5.79       29.57     20.15 o
   0   4  23       27.61       18.41     18.41 o
   1   4  23      654.81      651.53     17.23 o
   2   4  23      117.80      107.73     12.08 o
   3   4  23       81.08      101.62     12.58 o
   4   4  23        2.91      -10.92     10.97 o
   5   4  23       49.18       19.40     10.76 o
   6   4  23      152.93      119.28     21.23 o
   1   5  23       13.50       21.51     13.44 o
   2   5  23      303.31      288.59     23.07 o
   3   5  23      155.19      126.98     14.51 o
   4   5  23      458.35      396.35     18.72 o
   5   5  23      509.44      442.75     17.62 o
   6   5  23        2.12      -24.98     24.98 o
   0   6  23     1372.91     1433.72     34.31 o
   1   6  23      494.22      485.67     18.26 o
   2   6  23      125.11      109.46     11.01 o
   3   6  23       53.89       52.27     11.63 o
   4   6  23        1.53       -6.78     12.42 o
   5   6  23       97.01       65.21     13.37 o
   1   7  23      164.46      167.80     10.66 o
   2   7  23       97.85       85.13     10.04 o
   3   7  23      274.13      269.27     11.47 o
   0   8  23       69.87       33.10     21.05 o
   1   8  23       17.53        2.21     15.68 o
   0   0  24     2573.22     2470.92    105.21 o
   1   0  24       51.54       25.01     31.43 o
   2   0  24     1195.81     1219.61     39.48 o
   3   0  24        5.95        6.67     16.26 o
   4   0  24      104.32      104.98     19.34 o
   5   0  24      554.78      622.76     24.97 o
   6   0  24      614.34      523.72     28.42 o
   7   0  24       36.49       30.90     17.20 o
   1   1  24       53.10       33.68     15.30 o
   2   1  24      225.25      210.58     14.49 o
   3   1  24        2.22        1.64     13.61 o
   4   1  24     1690.93     1732.91     33.10 o
   5   1  24      133.66      157.44     15.56 o
   6   1  24      189.85      169.48     13.69 o
   7   1  24        9.43      -25.86     25.86 o
   0   2  24      300.51      306.06     25.90 o
   1   2  24        2.87       -4.91     13.36 o
   2   2  24      240.87      225.25     14.39 o
   3   2  24       45.83       34.32     11.95 o
   4   2  24      103.80       98.59     12.48 o
   5   2  24       89.52       60.17     11.22 o
   6   2  24       29.95       -1.72     10.24 o
   1   3  24        2.15        3.40     11.55 o
   2   3  24      590.68      540.20     17.48 o
   3   3  24       66.08       66.65     15.26 o
   4   3  24      512.49      441.81     14.44 o
   5   3  24       25.87       13.24      9.76 o
   6   3  24      169.77      107.66     14.07 o
   0   4  24     2560.47     2568.64     70.22 o
   1   4  24      141.60      160.56     12.45 o
   2   4  24      704.66      691.61     18.33 o
   3   4  24       85.80       87.00     10.48 o
   4   4  24      119.17      113.13      9.91 o
   5   4  24        0.16        2.75     13.04 o
   1   5  24        5.00       -5.31     12.13 o
   2   5  24     1199.81     1254.77     22.11 o
   3   5  24      218.42      233.09     15.42 o
   4   5  24      313.12      313.21     13.95 o
   5   5  24       62.09       30.34     12.81 o
   0   6  24        9.52       16.26     14.35 o
   1   6  24        2.29       -4.75     10.10 o
   2   6  24        1.12       -9.27      9.27 o
   3   6  24       76.33       64.01     10.65 o
   4   6  24        4.09        5.22     10.57 o
   1   7  24       54.28       74.19     12.04 o
   2   7  24      228.82      206.24     12.58 o
   1   1  25      358.40      375.05     17.81 o
   2   1  25       17.19       -7.32     15.54 o
   3   1  25      168.01      178.24     15.16 o
   4   1  25      172.81      207.65     16.63 o
   5   1  25       10.14      -13.27     13.27 o
   6   1  25      272.01      208.47     19.12 o
   0   2  25     1154.20     1095.79     35.25 o
   1   2  25      129.72      120.50     14.76 o
   2   2  25      105.28       88.77     13.38 o
   3   2  25      133.38      140.57     11.78 o
   4   2  25      183.62      184.53     12.56 o
   5   2  25      111.82       82.30     11.80 o
   1   3  25        3.65       -7.17     11.16 o
   2   3  25      143.74      112.48     12.24 o
   3   3  25      218.45      222.07     18.04 o
   4   3  25       95.06       88.38     10.46 o
   5   3  25      154.79      144.95     17.72 o
   0   4  25      237.73      208.19     15.72 o
   1   4  25        0.20       -9.90      9.90 o
   2   4  25       12.95       11.28     10.99 o
   3   4  25       68.82       51.51      9.38 o
   4   4  25       92.90       65.63     14.62 o
   1   5  25       37.90       37.39     10.37 o
   2   5  25       31.14       33.16     10.31 o
   3   5  25      442.61      386.79     14.30 o
   4   5  25      390.93      311.09     20.22 o
   0   6  25      374.02      315.30     27.97 o
   1   6  25      362.60      356.67     15.53 o
   2   6  25      291.87      269.88     13.50 o
   0   0  26      246.31      292.18     49.22 o
   1   0  26     2131.06     2173.20     93.89 o
   2   0  26      136.91      135.55     28.54 o
   3   0  26       19.21       26.53     21.39 o
   4   0  26        6.92      -10.01     16.28 o
   5   0  26      169.37      143.96     26.23 o
   1   1  26      180.22      181.75     21.05 o
   2   1  26        0.59      -12.48     12.48 o
   3   1  26      392.04      440.83     21.22 o
   4   1  26        0.68        9.49     13.76 o
   5   1  26      220.77      189.83     13.63 o
   0   2  26       12.78       24.24     17.27 o
   1   2  26        9.55       -5.35     11.96 o
   2   2  26       55.62       41.15     12.76 o
   3   2  26        1.35      -12.90     12.90 o
   4   2  26        3.98        2.60     15.74 o
   1   3  26        0.79      -10.11     10.11 o
   2   3  26       67.56       58.01     10.66 o
   3   3  26      179.76      192.44     10.59 o
   4   3  26        0.35       -6.67     22.61 o
   0   4  26       70.83       85.02     15.55 o
   1   4  26      298.48      273.15     18.92 o
   2   4  26        0.12      -10.78     10.78 o
   3   4  26      120.23       92.45     17.06 o
   1   5  26       57.07       37.37     10.22 o
   2   5  26        4.84       -9.83     29.30 o
   1   1  27        3.83       -0.72     12.91 o
   2   1  27      406.66      402.74     21.12 o
   3   1  27      147.69      147.07     20.65 o
   0   2  27      236.48      180.36     21.30 o
   1   2  27     1065.70     1008.64     33.89 o
   2   2  27      193.20      193.79     16.38 o
   3   2  27        0.76       -7.62     14.43 o
   1   3  27      146.99      110.02     14.86 o
   2   3  27       64.47       69.69     17.30 o
   0   4  27       86.13       59.32     25.63 o
   1   4  27        3.78        0.74     25.72 o
   0   0  28     1519.72     1454.76     53.92 o
   1   0  28       33.07       65.23     36.98 o
   1   1  28        5.24      -11.05     11.05 o
 
